# Supplementary material for: A Systematic Review and Meta-Analysis of Diagnostic and Prognostic Serum Biomarkers of Colorectal Cancer
Source: PLoS One. 2014 Aug 8;9(8):e103910. doi: 10.1371/journal.pone.0103910 (PMC4126674; doi:10.1371/journal.pone.0103910)
Supplement: Table S1 — List of serum or plasma markers in CRC that were identified by the systematic review together with the number of papers overall and within each clinical area. (XLS) [file pone.0103910.s001.xls]

## Sheet: Sheet1
Table 1S: List of serum or plasma markers in CRC that were identified by the systematic review together with the number of papers overall and within each clinical area.
No	subgroup	Marker name	full name	No of studies
				Diagnosis	prognosis	Overall
1	Tumor associated antigens	CCSA-2	Colon Cancer Specific Antigen 2	1	0	1
2		CCSA-3	Colon Cancer Specific Antigen 3	1	0	1
3		CCSA-4	Colon Cancer Specific Antigen 4	1	0	1
4		CA M26	cancer antigen M26	1	0	1
5		CA15-3	cancer antigen 153	1	0	1
6		CA195	cancer antigen 195	1	0	1
7		CA19-9	cancer antigen 19-9	24	10	34
8		CA242	cancer antigen 242	10	2	12
9		CA-50	cancer antigen 50	7	2	9
10		CA72-4	cancer antigen 72-4	7	2	9
11		CEA	carcinoembryonic antigen	42	34	76
12		TAG-72		5	0	5
13		CA M43	cancer antigen M143	2	0	2
14		CA125	cancer antigen 125	2	2	4
15		total PSA	total prostate-specfic antigen	1	0	1
16		free PSA	serum free prostate-specfic antigen	1	0	1
17		TPA-M	tissue polypeptide antigen-M	3	1	4
18		TPA	tissue polypeptide antigen	0	1	1
19		RCASI	receptor-binding cancer antigen expressed on SiSo cells	1	0	1
20		sLex R	sialyl lewisx (CD15s)	0	2	2
21		NCC-ST 439	NCC-ST 439	1	0	1
22		PA8-15	PA8-15	1	0	1
23	Enzymes and Inibitors	GST	Glutathione S-transferase	1	0	1
24		Seprase	Seprase	1	0	1
25		Nicotinamide N-Methyltransferase	Nicotinamide N-Methyltransferase	1	0	1
26		alpha-L-fucosidase	alpha-L-fucosidase	1	0	1
27		M2-PK	M2-PK	2	0	2
28		CATB	cathepsin B	1	1	2
29		LDH	lactate dehydrogenase	0	1	1
30		ALP	alkaline phosphatase	0	1	1
31		CATL	cathepsin L	1	1	2
32		CD26+	CD26+	1	0	1
33		NAG	N-Acetyl-β-glucosaminidase	1	0	1
34		NNMT	N-methyltransferase	1	0	1
35		NSE		1	0	1
36		sCD26	sCD26	1	0	1
37		MASP-2	mannan-binding lectin-associated serine protease-2	0	6	6
38		PAI-1	plasminogen activator inhibitor type-1	1	3	4
39		Serpin B5	Serpin B5	1	0	1
40		TATI	Tumour-associated trypsin inhibitor	1	0	1
41		s-TATI	serum Tumour-associated trypsin inhibitor	0	2	2
42		HiMwALP	high-molecular-weight alkaline phosphatase	1	0	1
43		Cystatin SN	Cystatin SN	1	0	1
44	ECMs	Laminin	Laminin	1	1	2
45		MMP-9	Matrix metalloproteinase 9	1	0	1
46		MMP-1	Matrix metalloproteinase 1	0	2	2
47		MMP-7	Matrix metalloproteinase 7	0	3	3
48		PIGF	placenta growth factor	0	1	1
49		TIMP-1	tissue inhibitors of metalloproteinases 1	2	4	6
50		sVCAM1		0	1	1
51		sICAM-1	soluble intercellular adhesion molecule-1	1	1	2
52		sICAM-1		0	1	1
53		TIMP-2	tissue inhibitors of metalloproteinases 2	0	1	1
54		suPA		1	3	4
55		Villin	Villin	1	0	1
56		tenascin	tenascin	1	0	1
57		tetranectin	tetranectin	0	1	1
58		OPN	osteopontin	1	0	1
59		sP-selectin	sP-selectin	1	1	2
60		pL-Tn-CSV	large Tn-Cspliced variants	1	0	1
61		YKL-40	cartilage glycoprotein-39	0	3	3
62	Cytokines and growth factors	VEGF	vascular endothelial growth factor	7	9	16
63		IGFBP-3	insulin-like growth factor binding protein 3	5	0	5
64		IGF-1	insulin-like growth factor 1	4	0	4
65		c-erbB-2	c-erbB-2 protein	2	0	2
66		TGF-β1	transforming growth factor β1	2	0	2
67		HGF	hepatocyte growth factor	1	1	2
68		IGFBP-2	insulin-like growth facter binding protein 2	1	0	1
69		IL-6	interlerkin-6	1	1	2
70		IL-8	interlerkin-8	1	0	1
71		TGF-α	transforming growth factor α	1	0	1
72		Total TGF-β1	total transforming growth factor β1	1	0	1
73		IL10	interlerkin-10	0	1	1
74		SCF	SCF	1	0	1
75		sFlt-1	soluble secreted form of Flt-1	0	1	1
76	Hormones	HCG +β	human chorionic gonadotrophin beta	1	0	1
77		ADH I	aldehyde dehydrogenase I	1	0	1
78		ADH total	aldehyde dehydrogenase total	1	0	1
79		C-peptide	C-peptide	1	0	1
80		prolactin	prolactin	1	0	1
81		Ang-2		0	1	1
82		HCGB	human chorionic gonadotrophin beta	0	2	2
83	Apoptosis	p53	p53	4	1	5
84		ASC	ASC	1	0	1
85		IAP	immunosuppressive acidic protein	0	1	1
86		Sclu	Secreted clusterin isoform	1	0	1
87		sFasL	sFasL	1	0	1
88		M30	M30	0	1	1
89		CRP	C-reactive protein	9	5	14
90		CIC(Circulating immune complexs)	Circulating immune complexs	1	0	1
91		HSP70	heat shock protein 70	0	2	2
92	Plasma proteins	Cancer procoagulant	Cancer procoagulant	1	0	1
93		Albumin	Albumin	0	1	1
94		C3a	C3a	1	0	1
95		anti-survivin antibodies	anti-survivin antibodies	1	0	1
96		AFP	AFP	1	0	1
97		Cancer procoagulant	Cancer procoagulant	1	0	1
98		C3a	C3a	1	0	1
99		anti-survivin antibodies	anti-survivin antibodies	1	0	1
100		transthyretin	transthyretin	1	0	1
101	Immune System	alpha-Defensins 1-3	alpha-Defensins 1-3	1	0	1
102		DDX-48	DDX-48	1	0	1
103		MIF	Macrophage Migration Inhibitory Factor	1	0	1
104		PSME-3	PSME-3	1	0	1
105		S100 A12	S100 A12	1	0	1
106		MIC-1	macrophage inhibitory cytokine-1	0	2	2
107	Nucleic acids	free circulating DNA	free circulating DNA	1	0	1
108	Cytoskeleton	CYFRA 21-1	CYFRA 21-1	1	0	1
109	unclear	CP	Cancer Procoagulantas	1	0	1
110		FERR	ferrin	1	0	1
111		DR-70(Fibrin degradation products)	DR-70(Fibrin degradation products)	1	0	1
113		PHI	Phosphohexose Isomerase	1	3	4
114		SIMA	SMALL INTESTINAL MUCIN ANTIGEN	1	0	1
