# Supplementary material for: A Systematic Review and Meta-Analysis of Diagnostic and Prognostic Serum Biomarkers of Colorectal Cancer
Source: PLoS One. 2014 Aug 8;9(8):e103910. doi: 10.1371/journal.pone.0103910 (PMC4126674; doi:10.1371/journal.pone.0103910)
Supplement: Table S2 — Study characteristics and quality of the included studies. See Whiting et al. [17] for criteria on quality assessment. Items were scored 1 = yes, 2 = no, 3 = unclear. The reference IDs in the 2nd column are prefaced by a ‘D’ and listed in Appendix 4 in Materials S1 (XLS) [file pone.0103910.s002.xls]

## Sheet: Sheet1
Table 2S: Study characteristics and quality of included
No	First author (year)ID	Study design	Index test	Quality assessment
				1a	1b	2	3	4	5	6	7	8a	8b	9	10	11	12	13
1	Wild N (2010)d1	case-control	Seprase,CYFRA 21-1, CEA,OPN,IL-8,IL-6,NNMT,HGF,ASC,S100 A12 ,CA72-4,TIMP-1,FERR,CA19-9,PSME-3,Serpin B5,Anti-p53,NSE,AFP,CA125,CA15-3,HCG +β,	2	1	1	2	3	2	3	1	1	1	2	1	3	1	2
2	Kovacevic (2007)d2	case-control	c-erbB-2,CEA	2	1	3	3	3	1	2	1	1	1	3	3	1	1	2
3	Herszenyi L (2008)d3	case-control	CATB,CATL,uPA,PAI-1,CEA,CA19-9	2	1	2	3	3	2	2	1	3	3	2	1	3	1	2
4	Lee H (2008)d4	case-control	MIF,CEA	2	1	1	3	3	2	1	1	1	1	2	1	1	1	2
5	Fernandes LC (2005)d5	case-control	CEA,TPA-M	2	3	3	2	3	2	2	1	3	2	3	3	1	1	2
6	Saito N (2005)d6	case-control	CEA,Laminin	2	3	3	2	3	2	2	1	3	1	3	3	1	1	2
7	YONEDA K (2009)d7	retrospective case-control	Cystatin SN,CEA,CA19-9	2	2	2	3	1	3	2	1	1	1	3	3	1	1	2
8	Coban (2006)d8	retrospective case-control	RCASI,CA19-9,CEA	2	3	2	3	1	2	2	1	2	2	3	3	1	3	2
9	Guadagni F (1993)d9	retrospective case-control	CA19-9,CEA,TAG-72	2	1	2	3	1	1	3	1	1	2	2	1	1	1	2
10	Marrelli D (2011)d10	prospective case-control study	CEA,CA19-9,CA72-4	1	3	2	2	3	1	2	1	3	1	2	1	1	1	2
11	Guadagni F (1991)d11	retrospective cohort of consecutive patients with suspended or recently diagnosed colorectal cancers	TAG-72,CEA	2	1	2	3	1	1	2	1	1	2	3	3	1	1	2
12	Guadagni F (1994)d12	retrospective case-control	TAG-72,CEA	2	2	2	2	1	3	2	1	3	2	2	3	3	1	2
13	van Kamp GJ (1993)d13	retrospective case-control	CA19-9,CEA,CA M43	2	1	2	2	3	3	2	1	3	3	2	3	3	1	2
14	Wei JS (1993)d14	retrospective case-control	PAGE,DEAE,CEA	2	1	2	1	3	2	2	1	1	2	2	3	1	1	2
15	Severini G (1993)d15	retrospective case-control	GST,CEA	2	2	2	2	3	3	2	1	1	2	3	3	3	1	2
16	Kuusela P (1991)d16	retrospective case-control	CA19-9,CEA,CA242,CA-50	2	2	2	2	3	3	3	1	2	2	2	3	1	1	2
17	Kuusela P (1987)d17	retrospective case-control	CEA,CA-50	2	2	2	3	3	3	2	1	2	2	2	3	1	1	2
18	Heptner G (1989)d18	retrospective case-control	CA19-9,CEA,CA72-4	2	1	2	1	3	2	2	1	2	1	2	3	1	1	2
19	Baumann M (1988)d19	retrospective case-control	PHI,TPA,CEA	2	2	2	1	3	3	2	1	2	1	3	3	1	1	2
20	Haglund C (1991)d20	retrospective case-control	CA125,CA19-9,CEA	1	2	2	1	1	3	3	1	1	1	2	1	1	1	2
21	Renehan AG (2000)d21	case-control	IGFBP-2,CEA	2	1	2	1	3	1	1	3	2	1	1	3	3	3	2
22	Dbouk HA (2007)d22	case-control	CEA,VEGF	2	1	2	3	3	3	1	1	1	1	2	1	1	1	1
23	Chen JS (2010)d23	case-control	anti-survivin antibodies,CEA	2	1	2	3	3	3	1	1	1	1	2	1	1	1	1
24	Pasanen P (1995)d24	case-control	TITA,CEA,CA242,CA50	3	1	3	3	3	3	2	1	3	3	2	3	1	1	2
25	Takeda A (2007)d25	case-control	CEA,CA19-9,PL-Tn-CSV	1	3	3	3	2	3	2	1	2	3	3	3	1	1	2
26	Broll R (2001)d26	case-control	VEGF	2	1	3	1	3	3	2	1	3	1	2	3	3	1	2
27	Okuyama N (2006)d27	retrospective case-control	CA19-9	2	3	2	3	3	2	2	1	2	3	2	3	1	1	2
28	Otani T (2006)d28	nested case-control study	CRP	1	1	1	1	3	1	1	3	1	1	1	3	1	1	3
29	Erlinger TP (2004)d29	prospective nested case-control study	CRP	2	1	1	1	3	1	1	3	1	1	3	3	3	1	3
30	Ito Y (2005)d30	Cohort study	CRP	1	1	1	1	3	3	3	3	2	1	2	3	3	1	3
31	Karayiannakis AJ (2002)d31	case-control	Serum VEGF	2	1	2	3	3	3	3	1	1	3	2	3	1	1	3
32	De Vita F (2003)d32	case-control	VEGF	2	3	2	3	1	2	2	1	2	3	3	3	1	1	2
33	Jing Ma (1999)d33	prospective case-control	IGF-1,IGFBP-3	1	1	1	1	2	3	1	1	1	1	2	1	1	1	1
34	Palmqvist R (2002)d34	prospective case-control	IGF-1,IGFBP-3	1	1	1	1	2	3	1	1	1	1	2	1	1	1	1
35	Giovannucci E (2000)d35	prospective cohort	IGF-1,IGFBP-3	1	1	1	1	2	3	1	1	1	1	2	1	1	1	1
36	Rinaldi S (2010)d36	prospective cohort	IGF-1,total IGFBP-3,intact IGFBP-3	1	1	1	2	3	3	1	1	1	1	2	1	1	1	1
37	Motoo Y (1990)d37	retrospective case-control	TAG-72	2	2	2	3	3	3	2	1	1	1	2	3	3	1	2
38	Motoo Y (1994)d38	retrospective case-control	c-erbB-2 protein	2	1	2	2	3	2	2	3	3	1	2	3	3	1	2
39	Narai S (2002)d39	case-control	Active TGF-β1	2	3	2	3	1	3	2	1	1	2	3	3	1	1	2
40	Jelski (2010)d40	case-control	ADH,ALDH	2	1	2	3	3	2	2	1	1	3	2	3	1	1	3
41	Wilson S (2006)d41	cohort of consecutive patients with suspended or recently diagnosed colorectal cancers	MMP-9	1	1	1	3	1	1	2	2	2	2	3	3	3	1	2
42	Fentz AK (2007)d42	case-control	transthyretin,C3a	1	3	2	3	3	2	2	1	3	2	3	3	1	1	2
43	Leman ES (2008)d43	prospective case-control	CCSA-2	2	1	1	3	3	3	2	1	3	3	2	1	1	1	2
44	Leman ES (2007)d44	cohort of consecutive patients with suspended or recently diagnosed colorectal cancers	CCSA-3,CCSA-4	2	1	3	3	1	1	1	1	1	1	2	3	1	1	2
45	Chester KA (1984)d45	retrospective case-control	CIC	1	1	2	2	3	2	1	1	1	1	2	1	1	1	2
46	Kozwich DL (1994)d46	retrospective case-control	CP	2	3	3	3	1	2	2	1	3	3	2	1	1	1	2
47	Ma J (2004)d47	prospective nested case-control study	C-peptide	2	1	1	3	3	3	3	3	1	1	3	1	1	1	3
48	Flamini E (2006)d48	case-control	CEA	2	1	3	2	1	3	3	1	1	2	3	3	1	1	2
49	Duraker N (2002)d49	case-control	total PSA,free PSA,free PSA predominance	2	3	3	1	1	2	1	1	3	3	3	2	1	1	1
50	Toiyama Y (2008)d50	case-control	sICAM-1	2	1	1	3	3	2	2	1	1	1	1	1	3	1	2
51	Severini G (1995)d51	retrospective case-control	NAG	2	2	2	3	3	2	2	1	2	3	3	3	1	1	2
52	Arai M (1990)d52	retrospective case-control	PA8-15	2	2	2	2	3	2	2	1	1	2	2	3	3	1	2
53	Pucci S (2009)d53	case-control	Sclu	3	2	3	3	1	2	2	1	3	2	3	1	1	1	2
54	Pinczower GD (1993)d54	retrospective case-control	SIMA	2	3	2	3	3	2	2	1	1	3	3	3	1	1	2
55	Shim KS (1998)d55	case-control	TGF-α	2	1	3	2	3	2	2	1	1	1	3	3	1	1	2
56	Shim KS (1999)d56	case-control	TGF-β1	2	3	3	3	3	2	2	1	1	2	3	3	1	1	2
57	Huber (1993)d60	case-control	CEA，CA19-9	2	1	2	1	1	1	2	1	1	1	2	2	2	2	2
58	Fermindez-Fermindez (1995)d62	case-control	CEA，CA19-9 ，CA72-4	2	3	2	2	3	3	3	3	2	1	2	2	2	2	2
59	S.Von Kleist (1996) d69	case-control	CEA，CA19-9，CA242	2	1	1	1	1	2	2	1	3	1	2	3	3	2	2
60	Spila (2001)d70	case-control	CEA，CA19-9，CA242	2	1	1	3	1	2	2	1	1	1	2	3	3	1	1
61	Carpelan-Holmstrom (2002)d71	case-control	CEA，CA19-9 ，CA72-4，CA242	2	1	1	1	1	3	3	1	2	1	1	3	3	2	2
62	Carpelan-Holmström (2003)d63	case-control	CEA，CA19-9 ，CA72-4，CA242	1	1	1	1	1	1	1	1	1	1	1	1	2	1	2
63	Yedema (1991)d86	case-control	CA M26	2	1	3	2	1	3	3	1	1	1	2	2	2	2	1
64	HOLMGREN (1984)d78	case-control	CA-50	1	1	3	2	1	3	2	3	1	2	2	2	1	2	2
65	Eskelinen (1994)d67	case-control	CEA，CA242，CA-50	2	1	1	3	1	2	3	1	2	1	2	3	1	2	2
66	Pasanen (1995)d79	case-control	CA-50，TATI	2	1	1	1	3	2	2	1	2	1	2	3	1	2	2
67	van Kamp (1993)d87	case-control	CA M43	2	1	2	2	3	2	2	1	1	1	2	2	1	2	2
68	Carpelan-Holmstr (1995)d61	case-control	CEA，CA242	2	2	2	3	3	2	2	1	2	1	2	2	1	2	2
69	Spila (1999)d74	case-control	CA242	2	1	2	1	3	2	2	1	2	1	2	2	1	2	2
70	Blake (1982)d64	case-control	CEA	1	1	2	1	3	3	3	1	2	1	2	2	1	1	1
71	Paganuzzi (1994)d68	case-control	CEA	2	1	2	2	1	3	2	2	1	1	2	2	1	3	1
72	F. Castaldi (2005)d72	case-control	CEA	2	1	1	1	3	2	2	1	1	1	1	2	1	1	2
73	Kuusela (1984)d65	case-control	CEA，CA19-9	2	2	2	2	3	2	2	3	1	1	2	3	3	2	2
74	Feng-ming Wang (1985)d66	case-control	CEA，CA19-9	2	1	2	1	3	2	2	1	1	1	2	3	3	3	2
75	Yamaguchi (1991)d88	case-control	NCC-ST 439	2	3	2	2	3	3	3	3	2	1	2	2	1	2	2
76	Hammel (1997)d81	case-control	p53	2	1	1	1	1	2	1	1	2	1	2	2	1	2	2
77	Broll (2001)d82	case-control	p53	2	1	1	1	3	2	1	1	1	1	2	2	1	2	2
78	Chang (2005)d83	case-control	p53	1	1	1	1	1	2	1	3	1	1	1	1	1	1	2
79	Xia (2005)d89	case-control	DDX-48	2	1	2	2	3	2	3	1	1	2	2	2	2	2	2
80	Reipert (2005)d90	case-control	sFasL	2	1	2	1	1	2	1	1	1	1	2	2	1	2	2
81	Hyodo (1998)d75	case-control	VEGF	2	1	2	1	3	2	1	1	2	1	2	1	1	2	2
82	Kumar (1998)d76	case-control	VEGF	2	1	2	1	3	3	3	1	2	1	1	1	1	2	2
83	Tsai (2006)d77	case-control	VEGF	2	1	1	1	1	2	1	1	1	1	1	1	1	2	1
84	Kornek (1991)d57	case-control	CEA，CA19-9，CA195	2	1	2	1	3	2	2	1	1	1	1	3	3	2	2
85	Mroczko (2005)d91	case-control	SCF	2	1	3	1	1	2	1	3	1	1	1	3	1	2	2
86	Dudouet (1990)d92	case-control	Villin	1	1	3	3	3	2	1	1	1	1	1	3	1	2	2
87	Riedl (1995)d93	retrospective case-control	tenascin	2	1	2	1	3	2	3	1	1	1	1	1	1	2	2
88	Ayude (2000)d94	case-control	alpha-L-fucosidase	2	2	2	1	3	2	3	1	1	1	2	2	1	2	2
89	Ayude (2003)d95	case-control	CD26+	2	3	1	1	3	2	3	1	1	1	1	3	1	2	2
90	Cordero (2000)d96	case-control	sCD26	2	1	1	1	3	2	2	1	1	1	2	2	1	2	1
91	Kuusela (1991)d58	case-control	CEA，CA19-9	2	1	2	1	3	2	2	1	1	1	1	3	3	2	2
92	Holten-Andersen (2002)d80	case-control	TIMP-1	2	1	1	1	1	3	1	1	1	2	2	2	2	2	2
93	Ferroni (2004)d97	case-control	sP-selectin	2	1	3	1	1	2	1	1	1	1	1	1	1	2	2
94	Kerber (2004)d98	case-control	Fibrin degradation	2	1	1	3	3	2	1	1	1	1	2	3	1	2	2
95	Soroush (2004)d99	case-control	prolactin	2	1	1	2	3	3	3	1	2	1	2	2	1	2	2
96	Zhang (2004)d84	case-control	M2-PK	2	1	2	3	3	3	3	1	1	1	2	2	1	2	2
97	Schneider (2005)d85	case-control	M2-PK	1	1	2	2	3	3	1	1	1	1	2	2	1	2	2
98	Melle (2005)d100	case-control	alpha-Defensins 1-3	3	2	2	1	3	3	3	3	1	1	1	1	1	2	2
99	Roessler (2005)d101	case-control	Nicotinamide N-Methyltransferase	2	1	1	1	1	2	3	1	1	1	1	1	1	2	1
100	Thomas (1991)d73		CA19-9	1	2	1	3	1	3	1	1	2	1	2	1	2	3	2
101	Wei (1993)d102	case-control	HiMwALP PAGE	2	1	1	3	3	2	1	1	1	1	2	2	1	2	2
102	Chen (2004)d103	case-control	SELDI-TOF MS	2	1	1	1	1	2	1	1	1	1	2	1	1	2	2
103	Yu (2004)d104	case-control	SELDI-TOF MS	2	1	3	1	1	1	1	1	1	1	1	1	1	2	2
104	Nilsson (1992)d59	case-control	CEA，CA19-9 ，CA242，CA-50	2	1	2	1	1	2	2	1	1	1	2	3	3	3	1
See Whiting P et al.,(2003)[ref 17]for criteria on quality assessment, items were scored 1=yes, 2=no, 3=unclear.Reference IDs in the 2nd column are prefaced by a ‘D’ and listed in Appendix 4 in Materials S1
