# Supplementary material for: A Systematic Review and Meta-Analysis of Diagnostic and Prognostic Serum Biomarkers of Colorectal Cancer
Source: PLoS One. 2014 Aug 8;9(8):e103910. doi: 10.1371/journal.pone.0103910 (PMC4126674; doi:10.1371/journal.pone.0103910)
Supplement: Table S3 — The complete summary of the performance of all serum diagnostic markers for colorectal cancer. Note: reference IDs to these studies are prefaced by a ‘D’ and listed in Appendix 4 in Materials S1. In the Data acquisition(direct/indirect) column, ‘d’ means that the four core values, True Positive (TP), False Positive (FP), True Negative (TN) and False Negative (FN), of one diagnostic marker can be directly extracted from the study; otherwise, ‘i’ means the four values can indirectly extracted from the study and extrapolated from other relevant values. N/A means the value is not available. OR = (TP/FP)/(TN/FN), varlnOR = 1/TP+1/FP+1/TN+1/FN. (XLS) [file pone.0103910.s003.xls]

## Sheet: Supplementary table 2
Table 3S: the complete summary of the performance of all serum diagnostic markers for colorectal cancer
No	Reference Ids	First author(year)	Title	Study design	name of cancer (colorectal, colon or rectal)	primary or secondary or unclear	marker name (index test)	marker full name	cut-off (threshold)	No of patients	No of controls	True positive (TP)	False positive (FP)	True negative (TN)	False negative (FN)	Data acquisition(direct/indirect)	sensitivity=TP/(TP+FN)	specificity=TN/(TN+FP)	OR(Odd Ratio)	varlnOR(variance of lnOR)	overall accuracy	positive predictive value(PPV)=TP/(TP+FP)	negative predictive value(NPV)=TN/(TN+FN)	positive likelihood ratio(LR+)	negative likelihood ratio(LR-)	diagnostic odds ratio(DOR)
1	d1	Norbert wild(2010)	A Combination of Serum Markers for the Early Detection of Colorectal Cancer	case-control	colorectal cancer	unclear	CEA	carcinoembryonic antigen	4.8ng/ml	301	266	132	13	253	169	i	0.438538	0.951128	6.78261	0.0943686
2	d2	Dujo Kovacevic(2006)	Preoperative serum levels of c-erbB-2 do not seem to be useful in manangement of patients with rectal cancer	case-control	primary rectal adenocarcinoma	primary	CEA	carcinoembryonic antigen	5ng/ml	88	41	42	5	36	46	i	0.477273	0.878049	10.7333	0.273326	59	0.92	0.38
3	d3	László Herszényi(2008)	Tumor marker utility and prognostic relevance of cathepsin B, cathepsin L, urokinase-type plasminogen activator, plasminogen activator inhibitor type-1, CEA and CA 19-9 in colorectal cancer	case-control	Colorectal cancer	primary	CEA	carcinoembryonic antigen	4.0ng/ml	56	86	17	11	77	39	i	0.303571	0.875	0.782763	0.188361	0.66	0.65	0.66
4	d4	Hanna Lee(2008)	Macrophage Migration Inhibitory Factor May Be Used as an Early Diagnostic Marker in Colorectal Carcinomas	case-control	Colorectal cancer	primary	CEA	carcinoembryonic antigen	6.3 ng/ml	129	53	38	0	53	91	i	0.294574	1	N/A	N/A
5	d5	Fernandes LC(2005)	Cytokeratins and carcinoembryonic antigen in diagnosis, staging and prognosis of colorectal adenocarcinoma	case-control	colorectal cancer	unclear	CEA	carcinoembryonic antigen	5ng/ml	169	100	95	5	95	74	i	0.56213	0.95	14.8	0.234566	0.768	0.94	0.5
6	d6	N.Saito(2004)	Serum laminin is an independent prognostic factor in colorectal cancer	case-control	colorectal cancer	unclear	CEA	carcinoembryonic antigen	5ng/ml	205	88	78	4	84	127	i	0.380488	0.954545	29.4821	0.282599		0.951	0.398
7	d7	YONEDA(2009)	Identification of Cystatin SN as a novel tumor marker for colorectal cancer	retrospective case-control	colorectal cancer	unclear	CEA	carcinoembryonic antigen	5ng/ml	159	40	80	1	39	79	i	0.503145	0.975	162.051	1.0508
8	d8	Coban(2006)	The utility of serum receptor-binding cancer antigen expressed on SiSo cells in gastrointestinal tract cancers	retrospective case-control	colon	primary	CEA	carcinoembryonic antigen	4.6ng∕mL	36	30	35	1	29	1	i	0.972222	0.966667	1.2069	2.06305		0.971	0.964
9	d9	Guadagni(1993)	TAG-72 (CA 72-4 Assay) as a Complementary Serum Tumor Antigen to CarcinoembryonicAntigen in Monitoring Patientswith Colorectal Cancer	retrospective case-control	colorectal cancer	primary	CEA	carcinoembryonic antigen	5ng/ml	200	100	86	10	90	114	i	0.43	0.9	10.8933	0.131511
10	d10	Daniele Marrelli(2011)	Clinical utility of serum tumor markers in the diagnosis of malignant intestinal occlusion.A prospective observational study	prospective case-control study	colorectal cancer	unclear	CEA	carcinoembryonic antigen	5ng/ml	22	81	8	7	74	14	i	0.363636	0.91358	0.216216	0.352799	0.796	0.533	0.841
11	d11	Guadagni(1991)	Clinical Evaluation of Serum Tumor-Associated Glycoprotein-72 as a Novel Tumor Marker for	prospective cohort	colorectal cancer	primary	CEA	carcinoembryonic antigen	5 ng/ml	160	100	67	10	90	93	d	0.41875	0.9	6.92333	0.136789
12	d12	GUADAGNI(1994)	Biologic Evaluation of Tumor-Associated Glycoprotein-72 and Carcinoembryonic Antigen Expression in colorectal Cancer, Part I	retrospective case-control	colorectal cancer	primary	CEA	carcinoembryonic antigen	5ng/ml	200	100	86	10	90	114	d	0.43	0.9	10.8933	0.131511
13	d13	Astrid Kok(1993)	Evaluation of Colorectal Cancer-Associated Mucin CA M43 Assay in Serum	retrospective case-control	colorectal cancer	unclear	CEA	carcinoembryonic antigen	5ng/ml	100	35	40	0	35	60	i	0.4	1	N/A	N/A		1	0.37
14	d14	JENG S.WEI(1993)	High-Molecular-Mass Alkaline Phosphatase as a Tumor Marker for Colorectal Cancer: Comparison of Two Test Methods	retrospective case-control	colorectal cancer	primary	CEA	carcinoembryonic antigen	5ug/l	72	38	36	2	36	36	i	0.5	0.947368	18	0.583333
15	d15	severini(1993)	Glutathione S-transferase activity in patients with cancer of the digestive tract	retrospective case-control	colorectal cancer	unclear	CEA	carcinoembryonic antigen	5ng/ml	28	40	12	13	27	16	d	0.428571	0.675	0.547009	0.259793
16	d16	P.KUUSELA(1991)	Comparison of a new tumour marker CA 242 with CA 19-9, CA 50 and carcinoembryonic antigen (CEA)in digestive tract diseases	retrospective case-control	colorectal	unclear	CEA	carcinoembryonic antigen	3ng/ml	53	29	30	5	24	23	i	0.566038	0.827586	5.75	0.318478
17	d17	P.KUUSELA(1987)	Comparison of CA-50, a new tumour marker, with carcinoembryonic antigen (CEA)and alpha-fetoprotein (AFP)in patients with gastrointestinal diseases	retrospective case-control	colorectal cancer	primary	CEA	carcinoembryonic antigen	2.5ng/ml	57	33	32	7	26	25	i	0.561404	0.787879	4.3956	0.252569		0.82	0.5
18	d18	C.Heptner(1989)	Comparison of CA 72-4 with CA 19-9 and Carcinoembryonic Antigen in the Serodiagnostics of Gastrointestinal Malignancies	retrospective case-control	colon	unclear	CEA	carcinoembryonic antigen	5ng/ml	53	64	34	3	61	19	i	0.641509	0.953125	3.53005	0.43177
19	d19	Matthisa baumann(1988)	Significance of Serum Phosphohexose Isomerase in Gastrointestinal Cancer at Different Stages	retrospective case-control	colorectal cancer	unclear	CEA	carcinoembryonic antigen	5μg/L	139	19	44	1	18	95	i	0.316547	0.947368	232.222	1.08881
20	d20	Haglund C(1991)	Tumour marker CA 125 in patients with degestive tract malignancies	retrospective case-control	colorectal cancer	primary cancer	CEA	carcinoembryonic antigen	5ng/ml	60	33	35	5	28	25	i	0.583333	0.848485	6.25	0.304286		85
21	d21	AG Renehan(2000)	Elevated serum insulin-like growth factor and IGF binding protein-2 in patients with colorectal cancer	case-control	colorectal cancer	primary and recurrent	CEA	carcinoembryonic antigen	5ｕg/ml	42	57	30	15	42	12	i	0.714286	0.736842	0.571429	0.207143		0.62	0.86
22	d22	Hashem A.Dbouk（2007)	Significance of CEA and VEGF as diagnostic markers of colorectal cancer in Lebanese patients	case-control	colorectal	primary	CEA	carcinoembryonic antigen	3.8ng/mL	36	8	21	1	7	15	i	0.583333	0.875	45	1.25714
23	d23	Jinn-Shiun Chen（2010)	Combined analysis of survivin autoantibody and carcinoembryonic antigen biomakers for improved detection of colorectal cancer	case-control	colorectal	primary	CEA	carcinoembryonic antigen	5.0ng/ml	232	365	95	49	316	137	i	0.409483	0.865753	0.840545	0.0413983
24	d24	P.Pasanen(1995)	Tumour-associated trypsin inhibitor (TATI) in patients with colorectal cancer: a comparison with CEA, CA 50 and CA 242	case-control	colorectal	unclear	CEA	carcinoembryonic antigen	2.4ng/ml	62	97	36	44	53	26	i	0.580645	0.546392	0.401372	0.107835
25	d25	Akihiko Takeda(2007)	Clinical Signi?cance of Large Tenascin-C Spliced Variant as a Potential Biomarker for Colorectal Cancer	case-control	colorectal	primary 162 recurrent 20	CEA	carcinoembryonic antigen	4.0ng/ml	182	48	73	2	46	109	i	0.401099	0.958333	86.4891	0.544612
26	d26	R.BROLL(2001)	Vascular endothelial growth factor (VEGF) a valuable serum tumour marker in patients with colorectal cancer?	case-control	colorectal	unclear	CEA	carcinoembryonic antigen	4.0ng/ml	119	65	48	7	58	71	i	0.403361	0.892308	8.39409	0.195016
27	d57	Kornek (1991)	Comparative analysis of cancer-associated antigen CA-195, CA19-9 and carcinoembryonic antigen in diagnosis,follow-up and monitoring of response to chemotherapy in patients with gastrointestinal cancer	case-control	colorectal	unclear	CEA	carcinoembryonic antigen	5.0ng/ml	72	20	39	3	17	33	i	0.541667	0.85	25.2353	0.448101
28	d58	Kuusela (1991)	Comparison of a new tumour marker CA 242 with CA 19-9, CA 50 and carcinoembryonic antigen (CEA) in digestive tract diseases	case-control	colorectal	unclear	CEA	carcinoembryonic antigen	3ng/ml	53	29	30	5	24	23	i	0.566038	0.827586	5.75	0.318478
29	d59	Nilsson (1992)	Sensitivity and specificity of CA242 in gastro-intestinal cancer. A comparison with CEA, CA50 and CA 19-9	case-control	colorectal	unclear	CEA	carcinoembryonic antigen	3ng/ml	290	174	133	17	157	157	i	0.458621	0.902299	7.82353	0.0790812
30	d60	Huber (1993)	Clinical Value of Determination of Urokinase-type Plasminogen Activator Antigen in Plasma for Detection of Colorectal Cancer: Comparison with Circulating Tumor-associated Antigens CA19-9 and Carcinoembryonic Antigen	case-control	colorectal	unclear	CEA	carcinoembryonic antigen	10ng/ml	33	53	17	1	52	16	i	0.515152	0.981132	5.23077	1.14055
31	d61	Carpelan-Holmstr (1995)	Preoperative serum levels of CEA and CA 242 in colorectal cancer	case-control	colorectal	unclear	CEA	carcinoembryonic antigen	5.0ng/ml	260	92	112	9	83	148	i	0.430769	0.902174	22.1901	0.138845
32	d62	Fermindez-Fermindez (1995)	Significance of CA 72-4 in colorectal carcinoma. Comparison with CEA and CA 19-9	case-control	colorectal	unclear	CEA	carcinoembryonic antigen	5.6ng/ml	127	70	58	3	67	169	i	0.255507	0.957143	48.7662	0.371417
33	d63	Carpelan-Holmstrm (2003)	Estimating the Probability of Cancer with Several Tumor Markers in Patients with Colorectal Disease	case-control	colorectal	unclear	CEA	carcinoembryonic antigen	5.0ng/ml	204	77	90	2	75	114	i	0.441176	0.974026	68.4	0.533216
34	d64	Blake (1982)	Clinical Significance of the Preoperative Plasma Carcinoembryonic Antigen (CEA) Level in Patients with Carcinoma of the Large Bowel	case-control	colorectal	unclear	CEA	carcinoembryonic antigen	5.0ng/ml	332	323	189	48	275	143	i	0.569277	0.851393	2.0475	0.0367537
35	d65	Kuusela (1984)	Comparison of CA19-9 and carcinoembryonic antigen (CEA) levels in the serum of patients with colorectal diseases	case-control	colorectal	unclear	CEA	carcinoembryonic antigen	2.5ng/ml	111	37	77	11	26	34	i	0.693694	0.702703	9.15385	0.171769
36	d66	Feng-ming Wang (1985)	The significance of CA19-9 tumor antigen in the serum of patients with carcinomas	case-control	colorectal	unclear	CEA	carcinoembryonic antigen	8.2ng/ml	87	40	45	5	35	42	i	0.517241	0.875	10.8	0.274603
37	d67	Eskelinen (1994)	Clinical Evaluation of serum tumour markers CEA,CA50 and CA242 in colorectal cancer	case-control	colorectal	unclear	CEA	carcinoembryonic antigen	2.5ng/ml	123	104	77	12	92	46	i	0.626016	0.884615	3.20833	0.128929
38	d68	Paganuzzi (1994)	Carcinoembryonic Antigen (CEA) in serum and Bile of Colorectal Cancer Patients with or without Detectable Liver Metastases	case-control	colorectal	unclear	CEA	carcinoembryonic antigen	5 ng/ml	61	24	33	1	23	28	i	0.540984	0.958333	40.1739	1.1095
39	d69	S.Von Kleist (1996)	Comparative Evaluation of Four Tumor Markers,CA242,CA19-9,TPA,and CEA in Carcinomas of the colon	case-control	colorectal	unclear	CEA	carcinoembryonic antigen	4.0ng/ml	119	45	52	1	44	67	i	0.436975	0.977778	79.1818	1.05688
40	d70	Spila (2001)	Comparative Analysis of CA242 and CA19-9 Serum Tumor Markers in Colorectal Cancer Patients. A Longitudinal Evaluation	case-control	colorectal	unclear	CEA	carcinoembryonic antigen	5 ng/ml	429	201	189	16	185	240	d	0.440559	0.920398	15.3243	0.0773631
41	d71	Carpelan-Holmstrom (2002)	CEA,CA19-9 and CA72-4 Improve the Diagnostic Accurary in Gastrointestinal Cancers	case-control	colorectal	unclear	CEA	carcinoembryonic antigen	5 ng/ml	28	161	15	10	151	13	i	0.535714	0.937888	0.129139	0.250212
42	d72	F. Castaldi (2005)	Detection of circulating CEA-IgM complexes in early stage colorectal cancer	case-control	colorectal	unclear	CEA	carcinoembryonic antigen	5 ng/ml	72	34	31	0	34	41	d	0.430556	1	N/A	N/A
43	d1	Norbert wild(2010)	A Combination of Serum Markers for the Early Detection of Colorectal Cancer	case-control	colorectal cancer	unclear	CA19-9	carbohydrate antigen 19-9	34u/ml	301	266	68	13	253	233	i	0.225914	0.951128	4.81727	0.0998734
44	d3	László Herszényi（2008)	Tumor marker utility and prognostic relevance of cathepsin B, cathepsin L, urokinase-type plasminogen activator, plasminogen activator inhibitor type-1, CEA and CA 19-9 in colorectal cancer	case-control	Colorectal cancer	primary	CA19-9	carbohydrate antigen 19-9	37.0ng/ml	56	86	10	6	80	46	i	0.178571	0.930233	0.958333	0.300906	0.63	0.62	0.63
45	d7	YONEDA(2009)	Identification of Cystatin SN as a novel tumor marker for colorectal cancer	retrospective case-control	colorectal cancer	unclear	CA19-9	carbohydrate antigen 19-9	37.0U/mL	159	40	38	2	38	121	i	0.238994	0.95	60.5	0.560896
46	d8	Coban (2006)	The utility of serum receptor-binding cancer antigen expressed on SiSo cells in gastrointestinal tract cancers	retrospective case-control	colon	primary	CA19-9	carbohydrate antigen 19-9	37.0U∕mL	36	30	22	4	26	14	i	0.611111	0.866667	2.96154	0.405345		0.846	0.649
47	d27	NORIKO OKUYAMA(2006)	Fucosylated haptoglobin is a novel marker for pancreatic cancer: A detailed analysis of the oligosaccharide structure and a possible mechanism for fucosylation	retrospective case-control	colon	primary	CA19-9	carbohydrate antigen 19-9	37.0U∕mL	36	30	23	4	26	13	i	0.638889	0.866667	2.875	0.408863		0.846	0.649
48	d9	Guadagni(1993)	TAG-72 (CA 72-4 Assay) as a Complementary Serum Tumor Antigen to CarcinoembryonicAntigen in Monitoring Patientswith Colorectal Cancer	retrospective case-control	colorectal cancer	primary	CA19-9	carbohydrate antigen 19-9	37.0U∕mL	200	100	54	8	92	146	i	0.27	0.92	10.712	0.161237
49	d10	Daniele Marrelli(2011)	Clinical utility of serum tumor markers in the diagnosis of malignant intestinal occlusion.A prospective observational study	prospective case-control study	colorectal cancer	unclear	CA19-9	carbohydrate antigen 19-9	37.0U∕mL	22	81	7	8	73	15	i	0.318182	0.901235	0.179795	0.348222	0.777	0.466	0.829
50	d13	Gerard J.van Kamp (1993)	Evaluation of Colorectal Cancer-Associated Mucin CA M43 Assay in Serum	retrospective case-control	colorectal cancer	unclear	CA19-9	carbohydrate antigen 19-9	37.0 U∕mL	100	35	30	3	32	70	i	0.3	0.914286	21.875	0.412202		0.91	0.31
51	d18	C.Heptner(1989)	Comparison of CA 72-4 with CA 19-9 and Carcinoembryonic Antigen in the Serodiagnostics of Gastrointestinal Malignancies	retrospective case-control	colon	unclear	CA19-9	carbohydrate antigen 19-9	37.0 U∕mL	53	64	19	3	61	34	i	0.358491	0.953125	3.53005	0.43177
52	d20	Haglund C(1991)	Tumour marker CA 125 in patients with degestive tract malignancies	retrospective case-control	colorectal cancer	primary cancer	CA19-9	carbohydrate antigen 19-9	37.0 U∕mL	60	33	19	1	32	41	d	0.316667	0.969697	24.3438	1.10827		95
53	d3	László Herszényi(2008)	Tumor marker utility and prognostic relevance of cathepsin B,cathepsin L, urokinase-type plasminogen activator, plasminogen activator inhibitor type-1, CEA and CA 19-9 in colorectal cancer	case-control	colorectal	primary	CA19-9	carbohydrate antigen 19-9	37.0 U∕mL	56	86	10	6	80	46	d	0.178571	0.930233	0.958333	0.300906
54	d25	Akihiko Takeda(2007)	Clinical Signi?cance of Large Tenascin-C Spliced Variant as a Potential Biomarker for Colorectal Cancer	case-control	colorectal	primary 162 recurrent 20	CA19-9	carbohydrate antigen 19-9	37.0 U∕mL	182	48	43	2	46	139	i	0.236264	0.958333	64.9674	0.552189
55	d16	P.KUUSELA(1991)	Comparison of a new tumour marker CA 242 with CA 19-9, CA 50 and carcinoembryonic antigen (CEA)in digestive tract diseases	case-control	colorectal	unclear	CA19-9	carbohydrate antigen 19-9	37.0 U∕mL	53	29	18	0	29	35	i	0.339623	1	N/A	N/A
56	d57	Kornek (1991)	Comparative analysis of cancer-associated antigen CA-195, CA19-9 and carcinoembryonic antigen in diagnosis, follow-up and monitoring of response to chemotherapy in patients with gastrointestinal cancer	case-control	colorectal	unclear	CA19-9	carbohydrate antigen 19-9	37.0 U∕mL	72	20	47	0	20	25	i	0.652778	1	N/A	N/A
57	d58	Kuusela (1991)	Comparison of a new tumour marker CA 242 with CA 19-9, CA 50 andcarcinoembryonic antigen (CEA) in digestive tract diseases	case-control	colorectal	unclear	CA19-9	carbohydrate antigen 19-9	37.0 U∕mL	53	29	18	0	29	35	i	0.339623	1	N/A	N/A
58	d73	Thomas (1991)	Failure of CA19-9 to detect asymptomatic colorectal carcinoma	case-control	colorectal	primary	CA19-9	carbohydrate antigen 19-9	37.0 U∕mL	34	39	12	3	36	22	i	0.352941	0.923077	2.44444	0.489899
59	d59	Nilsson (1992)	Sensitivity and specificity of CA242 in gastro-intestinal cancer. A comparison with CEA, CA50 and CA 19-9	case-control	colorectal	primary	CA19-9	carbohydrate antigen 19-9	50u/ml	81	132	19	13	119	62	i	0.234568	0.901515	0.761474	0.154087
60	d60	Huber (1993)	Clinical Value of Determination of Urokinase-type Plasminogen Activator Antigen in Plasma for Detection of Colorectal Cancer: Comparison with Circulating Tumor-associated Antigens CA19-9 and Carcinoembryonic Antigen	case-control	colorectal	primary	CA19-9	carbohydrate antigen 19-9	37.0U∕mL	33	53	17	3	50	16	i	0.515152	0.943396	1.81333	0.474657
61	d62	Fermindez-Fermindez (1995)	Significance of CA 72-4 in colorectal carcinoma. Comparison with CEA and CA 19-9	case-control	colorectal	unclear	CA19-9	carbohydrate antigen 19-9	51u/ml	127	70	27	3	67	100	i	0.212598	0.957143	13.4328	0.395296
62	d63	Carpelan-Holmstrm (2003)	Estimating the Probability of Cancer with Several Tumor Markers in Patients with Colorectal Disease	case-control	colorectal	unclear	CA19-9	carbohydrate antigen 19-9	35U/ml	204	77	53	2	75	151	d	0.259804	0.974026	53.3533	0.538824
63	d65	Kuusela (1984)	Comparison of CA19-9 and carcinoembryonic antigen (CEA) levels in the serum of patients with colorectal diseases	case-control	colorectal	unclear	CA19-9	carbohydrate antigen 19-9	37.0 U∕mL	111	37	40	1	36	71	i	0.36036	0.972973	78.8889	1.06686
64	d66	Feng-ming Wang (1985)	The significance of CA19-9 tumor antigen in the serum of patients with carcinomas	case-control	colorectal	unclear	CA19-9	carbohydrate antigen 19-9	37.6 U∕mL	87	40	30	1	39	57	i	0.344828	0.975	43.8462	1.07652
65	d69	S.Von Kleist (1996)	Comparative Evaluation of Four Tumor Markers,CA242,CA19-9,TPA,and CEA in Carcinomas of the colon	case-control	colorectal	unclear	CA19-9	carbohydrate antigen 19-9	37.0 U∕mL	119	45	39	2	43	80	i	0.327731	0.955556	36.2791	0.561397
66	d70	Spila (2001)	Comparative Analysis of CA242 and CA19-9 Serum Tumor Markers in Colorectal Cancer Patients. A Longitudinal Evaluation	case-control	colorectal	unclear	CA19-9	carbohydrate antigen 19-9	37.0 U∕mL	429	201	129	12	189	300	i	0.300699	0.940299	17.0635	0.0997096
67	d71	Carpelan-Holmstrom (2002)	CEA,CA19-9 and CA72-4 Improve the Diagnostic Accurary in Gastrointestinal Cancers	case-control	colorectal	unclear	CA19-9	carbohydrate antigen 19-9	35U/ml	28	161	10	32	129	18	i	0.357143	0.801242	0.0436047	0.194557
68	d16	P.KUUSELA(1991)	Comparison of a new tumour marker CA 242 with CA 19-9, CA 50 and carcinoembryonic antigen (CEA)in digestive tract diseases	retrospective case-control	colorectal	unclear	CA242	cancer antigen 242	20u/ml	53	29	29	3	26	24	i	0.54717	0.896552	8.92308	0.447944
69	d24	P.Pasanen(1995)	Tumour-associated trypsin inhibitor (TATI) in patients with colorectal cancer: a comparison with CEA, CA 50 and CA 242	case-control	colorectal	unclear	CA242	cancer antigen 242	9.3U/ml	62	97	30	47	50	32	i	0.483871	0.515464	0.408511	0.10586
70	d59	Nilsson (1992)	Sensitivity and specificity of CA242 in gastro-intestinal cancer. A comparison with CEA, CA50 and CA 19-9	case-control	colorectal cancer	unclear	CA242	cancer antigen 242	20u/ml	290	174	113	17	157	77	i	0.594737	0.902299	3.26002	0.0870295
71	d67	Eskelinen (1994)	Clinical Evaluation of serum tumour markers CEA,CA50 and CA242 in colorectal cancer	case-control	colorectal cancer	unclear	CA242	cancer antigen 242	17u/ml	114	104	34	12	92	80	i	0.298246	0.884615	2.46377	0.136115
72	d61	Carpelan-Holmstr (1995)	Preoperative serum levels of CEA and CA 242 in colorectal cancer	case-control	colorectal	unclear	CA242	cancer antigen 242	20u/ml	260	92	101	12	80	159	i	0.388462	0.869565	16.7281	0.112024
73	d69	S.Von Kleist (1996)	Comparative Evaluation of Four Tumor Markers,CA242,CA19-9,TPA,and CEA in Carcinomas of the colon	case-control	colorectal	unclear	CA242	cancer antigen 242	20u/ml	119	45	51	5	40	68	i	0.428571	0.888889	17.34	0.259314
74	d74	Spila (1999)	Evaluation of the CA242 Tumor Antigen as a Potential Serum Marker for Colorectal Cancer	case-control	colorectal	unclear	CA242	cancer antigen 242	20u/ml	384	189	134	11	178	250	i	0.348958	0.941799	17.1093	0.10799
75	d70	Spila (2001)	Comparative Analysis of CA242 and CA19-9 Serum Tumor Markers in Colorectal Cancer Patients. A Longitudinal Evaluation	case-control	colorectal	unclear	CA242	cancer antigen 242	20u/ml	429	201	142	12	189	287	i	0.331002	0.940299	17.9691	0.0991509
76	d71	Carpelan-Holmstrom (2002)	CEA,CA19-9 and CA72-4 Improve the Diagnostic Accurary in Gastrointestinal Cancers	case-control	colorectal	unclear	CA242	cancer antigen 242	20u/ml	28	161	13	14	147	15	i	0.464286	0.913043	0.0947522	0.221821
77	d63	Carpelan-Holmstr?m (2004)	Estimating the Probability of Cancer with Several Tumor Markers in Patients with Colorectal Disease	case-control	colorectal	unclear	CA242	cancer antigen 242	20u/ml	204	77	73	3	74	131	i	0.357843	0.961039	43.0766	0.368179
78	d28	Tetsuya Otani(2006)	Plasma C-reactive protein and risk of colorectal cancer in a nested case-control study;Japan public health center-based prospective study	nested case-control study	colorectal cancer	primary	CRP	C Reactive of protein	0.95mg/l	355	697	106	169	528	249	d	0.298592	0.757532	0.295791	0.0212611
79	d28	Tetsuya Otani(2006)	Plasma C-reactive protein and risk of colorectal cancer in a nested case-control study;Japan public health center-based prospective study	nested case-control study	colon cancer	primary	CRP	C Reactive of protein	0.95mg/l	244	479	80	120	359	164	i	0.327869	0.749478	0.30455	0.0297164
80	d28	Tetsuya Otani(2006)	Plasma C-reactive protein and risk of colorectal cancer in a nested case-control study;Japan public health center-based prospective study	nested case-control study	proximal colon cancer	primary	CRP	C Reactive of protein	0.95mg/l	118	229	37	54	175	81	i	0.313559	0.764192	0.317143	0.0636055
81	d28	Tetsuya Otani(2006)	Plasma C-reactive protein and risk of colorectal cancer in a nested case-control study;Japan public health center-based prospective study	nested case-control study	distal colon cancer	primary	CRP	C Reactive of protein	0.95mg/l	118	236	42	63	173	76	i	0.355932	0.733051	0.292871	0.0586208
82	d28	Tetsuya Otani(2006)	Plasma C-reactive protein and risk of colorectal cancer in a nested case-control study;Japan public health center-based prospective study	nested case-control study	rectal cancer	primary	CRP	C Reactive of protein	0.95mg/l	111	218	26	49	169	85	i	0.234234	0.775229	0.266876	0.0765516
83	d29	Thomas P Erlinger(2004)	C-reactive protein and the risk of incident colorectal cancer	prospective nested case-control study	colorectal cancer	primary	CRP	C Reactive of protein	3.69mg/l	172	342	60	85	257	112	i	0.348837	0.751462	0.307622	0.041251
84	d29	Thomas P Erlinger(2004)	C-reactive protein and the risk of incident colorectal cancer	prospective nested case-control study	colon cancer	primary	CRP	C Reactive of protein	3.69mg/l	131	260	50	62	198	81	i	0.381679	0.761538	0.329912	0.0535252
85	d30	yoshinorilto(2004)	Colorectal Cancer and Serum CRP	Cohort study	colorectal cancer	primary	CRP	C Reactive of protein	0.8mg/L	141	327	48	110	217	93	i	0.340426	0.663609	0.187013	0.0452852
86	d30	yoshinorilto(2004)	Colorectal Cancer and Serum CRP	Cohort study	colon cancer	primary	CRP	C Reactive of protein	0.8mg/L	101	237	37	80	157	64	i	0.366337	0.662447	0.188535	0.0615215
87	d31	Anastasios J.(2002)	Clinical significance of preoperative serum vascular endothelial growth factor levels in patients with colorectal cancer and the effect of tumor surgery	case-control	Colorectal Cancer	primary	VEGF	vascular endothelial growth factor	533 pg/mL	67	61	29	3	58	38	i	0.432836	0.95082	6.33333	0.411373		0.91	0.6			14.75（4.19-51.86）
88	d22	Hashem A.Dbouk（2007)	Significance of CEA and VEGF as diagnostic markers of colorectal cancer in Lebanese patients	case-control	colorectal	primary	VEGF	vascular endothelial growth factor	12.84ng/mL	36	8	23	2	6	13	i	0.638889	0.75	24.9167	0.787068
89	d32	De Vita(2003)	Elevated Perioperative Serum Vascular Endothelial Growth Factor Levels in Patients with Colon Carcinoma	case-control	colorectal	primary	VEGF	vascular endothelial growth factor	390pg/ml	81	50	22	4	46	59	i	0.271605	0.92	7.05435	0.334143
90	d26	R. BROLL(2001)	Vascular endothelial growth factor (VEGF) – a valuable serum tumour marker in patients with colorectal cancer?	case-control	colorectal	unclear	VEGF	vascular endothelial growth factor	459pg/ml	122	65	44	3	62	78	i	0.360656	0.953846	18.4516	0.38501
91	d75	Hyodo (1998)	Clinical Signi?cance of Plasma Vascular Endothelial Growth Factor in Gastrointestinal Cancer	case-control	colorectal	unclear	VEGF	vascular endothelial growth factor	108pg/ml	26	20	9	0	20	17	i	0.346154	1	N/A	N/A
92	d76	Kumar (1998)	Preoperative serum vascular endothelial growth factor can predict stage in colorectal cancer	case-control	colorectal	unclear	VEGF	vascular endothelial growth factor	217pg/ml	108	136	98	53	83	10	i	0.907407	0.610294	0.222778	0.14112
93	d77	Tsai (2006)	Preoperative Plasma Vascular Endothelial Growth Factor But Not Nitrite Is a Useful Complementary Tumor Marker in Patients With Colorectal Cancer	case-control	colorectal	unclear	VEGF	vascular endothelial growth factor	148.6pg/ml	279	20	179	1	19	100	i	0.641577	0.95	942.105	1.06822
94	d24	P.Pasanen(1995)	Tumour-associated trypsin inhibitor (TATI) in patients with colorectal cancer: a comparison with CEA, CA 50 and CA 242	case-control	colorectal	unclear	CA-50	cancer antigen 50	12U/ml	62	97	24	63	34	38	i	0.387097	0.350515	0.42577	0.113267
95	d16	P.KUUSELA(1991)	Comparison of a new tumour marker CA 242 with CA 19-9, CA 50 and carcinoembryonic antigen (CEA)in digestive tract diseases	retrospective case-control	colorectal	unclear	CA-50	cancer antigen 50	17u/ml	53	29	21	1	28	32	i	0.396226	0.965517	24	1.11458
96	d17	P. KUUSELA(1987)	Comparison of CA-50, a new tumour marker, with carcinoembryonic antigen (CEA)and alpha-fetoprotein (AFP)in patients with gastrointestinal diseases	retrospective case-control	colorectal cancer	primary	CA-50	cancer antigen 50	17U/ML	57	33	21	2	31	36	i	0.368421	0.939394	12.1935	0.607655		0.91	0.46
97	d78	HOLMGREN (1984)	Detection by monoclonal antibody of carbohydrate antigen CA 50 in serum of patients with carcinoma	case-control	colorectal cancer	primary	CA-50	cancer antigen 50	CA inhibition assay cutoff>25%	55	150	37	1	149	18	i	0.672727	0.993333	4.4698	1.08929
98	d59	Nilsson (1992)	Sensitivity and specificity of CA242 in gastro-intestinal cancer. A comparison with CEA, CA50 and CA 19-9	case-control	colorectal cancer	primary	CA-50	cancer antigen 50	35u/ml	81	132	19	13	119	62	i	0.234568	0.901515	0.761474	0.154087
99	d79	Pasanen (1995)	Tumour-associated trypsin inhibitor (TATI) in patients with colorectal cancer: a comparison with CEA, CA 50 and CA 242	case-control	colorectal cancer	primary	CA-50	cancer antigen 50	12U/ml	62	97	32	48	49	30	i	0.516129	0.505155	0.408163	0.105825
100	d67	Eskelinen (1994)	Clinical Evaluation of serum tumour markers CEA,CA50 and CA242 in colorectal cancer	case-control	colorectal cancer	primary	CA-50	cancer antigen 50	17U/ml	124	104	37	15	89	87	d	0.298387	0.855769	2.41124	0.116424
101	d1	Norbert wild(2010)	A Combination of Serum Markers for the Early Detection of Colorectal Cancer	case-control	colorectal cancer	unclear	CA72-4	cancer antigen 72-4	8u/ml	301	266	62	13	253	239	d	0.20598	0.951128	4.50532	0.101189
102	d10	Daniele Marrelli(2011)	Clinical utility of serum tumor markers in the diagnosis of malignant intestinal occlusion.A prospective observational study	prospective case-control study	colorectal cancer	unclear	CA72-4	cancer antigen 72-4	4U/ml	22	81	2	4	77	20	i	0.0909091	0.950617	0.12987	0.812987	0.767	0.333	0.793
103	d18	C . Heptner(1989)	Comparison of CA 72-4 with CA 19-9 and Carcinoembryonic Antigen in the Serodiagnostics of Gastrointestinal Malignancies	retrospective case-control	colon	unclear	CA72-4	cancer antigen 72-4	4U∕mL	53	64	17	3	61	36	d	0.320755	0.953125	3.34426	0.436328
104	d62	Fermindez-Fermindez (1995)	Significance of CA 72-4 in colorectal carcinoma. Comparison with CEA and CA 19-9	case-control	colorectal	unclear	CA72-4	cancer antigen 72-4	4.8u/ml	127	70	51	3	67	76	i	0.401575	0.957143	19.2836	0.381024
105		Guadagni(1993)	TAG-72 (CA 72-4 Assay) as a Complementary Serum Tumor Antigen to Carcinoembryonic Antigen in Monitoring Patients with Colorectal Cancer	case-control	colorectal	unclear	CA72-4	cancer antigen 72-4	6u/ml	200	100	86	2	98	114	i	0.43	0.98	50.0204	0.530604
106	d63	Carpelan-Holmstrom (2004)	Estimating the Probability of Cancer with Several Tumor Markers in Patients with Colorectal Disease	case-control	colorectal	unclear	CA72-4	cancer antigen 72-4	6u/ml	204	77	55	4	73	149	i	0.269608	0.948052	28.0651	0.288592
107	d71	Carpelan-Holmstrom (2002)	CEA,CA19-9 and CA72-4 Improve the Diagnostic Accurary in Gastrointestinal Cancers	case-control	colorectal	unclear	CA72-4	cancer antigen 72-4	6u/ml	28	161	7	6	155	21	i	0.25	0.962733	0.158065	0.363594
108	d33	Jing Ma（1999)	Prospective study of colorectal cancer risk in men and plasma levels of insulin-like growth facter（IGF-1) and IGF-binding protein-3	prospective case-control	colorectal	primary	IGFBP-3	insulin-like growth facter binding protein 3	3598ng/ml	193	318	18	63	255	175	i	0.0932642	0.801887	0.196078	0.0810644
109	d34	R Palmqvist（2002)	Plasma insulin-like growth facter 1，insulin-like growth facter binding protein 3，and risk of colorectal cancer：a prospective study in orthern Sweden	prospective case-control	colon 110人；rectal 58人	primary	IGFBP-3	insulin-like growth facter binding protein 3	2948ng/ml	168	336	46	80	290	122	i	0.27381	0.783784	0.241897	0.0458841
110	d35	Edward Giovannucci（2000)	A prospective study of plasma insulin-like growth facter 1 and binding protein-3 and risk of colorectal neoplasia in women	prospective cohort	colorectal	primary	IGFBP-3	insulin-like growth facter binding protein 3	4213ng/ml	79	158	18	52	106	61	i	0.227848	0.670886	0.199202	0.100614
111	d36	Sabina Rinaldi（2010）	Serum levels of IGF-1,IGFBP-3 and colorectal cancer risk：results from the EPIC cohort，plus a meta-analysis of prospective studies	prospective cohort	colorectal	primary	IGFBP-3	insulin-like growth facter binding protein 3	1662.2ng/ml	1121	1121	235	214	907	886	i	0.209634	0.809099	1.07271	0.0111594
112	d36	Sabina Rinaldi（2010）	Serum levels of IGF-1,IGFBP-3 and colorectal cancer risk：results from the EPIC cohort，plus a meta-analysis of prospective studies	prospective cohort	colorectal	primary	IGFBP-3	insulin-like growth facter binding protein 3	5078ng/ml	1121	1121	224	225	896	897	i	0.199822	0.799286	0.996667	0.0111396
113	d9	Guadagni(1993)	TAG-72 (CA 72-4 Assay) as a Complementary Serum Tumor Antigen to CarcinoembryonicAntigen in Monitoring Patientswith Colorectal Cancer	retrospective case-control	colorectal cancer	primary	TAG-72	Tumor-associated glycoprotein-72	6U/ml	200	100	86	2	98	114	i	0.43	0.98	50.0204	0.530604
114	d37	Motoo(1990)	Serum Levels of Tumor-Associated Glocoprotein(TAG-72) in Digestive Cancers	retrospective case-control	colorectal cancer	unclear	TAG-72	Tumor-Associated Glocoprotein	2.2U∕mL	21	135	13	15	120	8	d	0.619048	0.888889	0.0577778	0.276923
115	d37	Motoo(1990)	Serum Levels of Tumor-Associated Glocoprotein(TAG-72) in Digestive Cancers	retrospective case-control	colorectal cancer	unclear	TAG-72	Tumor-Associated Glocoprotein	4.0U/L	21	135	6	1	134	15	i	0.285714	0.992593	0.671642	1.2408
116	d11	Guadagni(1991)	Clinical Evaluation of Serum Tumor-Associated Glycoprotein-72 as a Novel Tumor Marker for	retrospective cohort	colorectal cancer	primary	TAG-72	Tumor-Associated Glycoprotein-72	6 U∕mL	160	100	66	2	98	94	i	0.4125	0.98	31.6531	0.535994
117	d12	GUADAGNI(1994)	Biologic Evaluation of Tumor-Associated Glycoprotein-72 and Carcinoembryonic Antigen Expression in colorectal Cancer, Part I	retrospective case-control	colorectal cancer	primary	TAG-72	Tumor- Associated Glycoprotein-72	6U/ML	200	100	86	2	98	114	d	0.43	0.98	50.0204	0.530604
118	d33	Jing Ma（1999）	Prospective study of colorectal cancer risk in men and plasma levels of insulin-like growth facter（IGF-1) and IGF-binding protein-3	prospective case-control	colorectal	primary	IGF-1	insulin-like growth facter 1	230ng/ml	193	318	34	63	255	159	i	0.176166	0.801887	0.336508	0.0554957
119	d36	Sabina Rinaldi（2010）	Serum levels of IGF-1,IGFBP-3 and colorectal cancer risk：results from the EPIC cohort，plus a meta-analysis of prospective studies	prospective cohort	colorectal	primary	IGF-1	insulin-like growth facter 1	265.9ng/ml	1121	1121	238	225	896	883	i	0.21231	0.799286	1.04243	0.0108947
120	d34	R Palmqvist（2002）	Plasma insulin-like growth facter 1，insulin-like growth facter binding protein 3，and risk of colorectal cancer：a prospective study in northern Sweden	prospective case-control	colon 110人；rectal 58人	primary	IGF-1	insulin-like growth facter 1	252.64ng/ml	168	336	41	85	251	127	d	0.244048	0.747024	0.244059	0.048013
121	d35	Edward Giovannucci（2000）	A prospective study of plasma insulin-like growth facter 1 and binding protein-3 and risk of colorectal neoplasia in women	prospective cohort	colorectal	primary	IGF-1	insulin-like growth facter 1	183ng/ml	79	158	31	53	105	48	d	0.392405	0.664557	0.267385	0.0814831
122	d1	Norbert wild(2010)	A Combination of Serum Markers for the Early Detection of Colorectal Cancer	case-control	colorectal cancer	unclear	CA125	cancer antigen 125	28.3u/ml	301	266	53	13	253	248	i	0.17608	0.951128	3.99635	0.103776
123	d20	Haglund C(1991)	Tumour marker CA 125 in patients with degestive tract malignancies	retrospective case-control	colorectal cancer	primary cancer	CA125	cancer antigen 125	35U/ml	60	33	12	2	31	48	i	0.2	0.939394	9.29032	0.636425		86
124	d2	Dujo Kovacevic(2006)	Preoperative serum levels of c-erbB-2 do not seem to be useful in manangement of patients with rectal cancer	case-control	primary rectal adenocarcinoma	primary	c-erbB-2	c-erbB-2 protein	51.5HNU/ml	88	41	39	5	36	49	i	0.443182	0.878049	10.6167	0.273827	58	0.89	0.42
125	d38	Motoo et al(1994)	Serum levels of c-erbB-2 protein in digestive diseases	retrospective case-control	colorectal cancer	unclear	c-erbB-2	c-erbB-2 protein	17U∕mL	40	139	2	61	78	38	d	0.05	0.561151	0.0159731	0.55553
126	d19	Matthisa baumann(1988)	Significance of Serum Phosphohexose Isomerase in Gastrointestinal Cancer at Different Stages	retrospective case-control	colorectal cancer	unclear	TPA-M	tissue polypeptide amtigen	85U/L	139	19	98	10	9	41	i	0.705036	0.473684	44.6444	0.245705
127	d5	Fernandes LC(2005)	Cytokeratins and carcinoembryonic antigen in diagnosis, staging and prognosis of colorectal adenocarcinoma	case-control	colorectal cancer	unclear	TPA-M	tissue polypeptide amtigen	72U∕mL	169	100	118	4	96	51	i	0.698225	0.96	15.6719	0.288499	0.936	0.97	0.66
128	d1	Norbert wild(2010)/RC24	A Combination of Serum Markers for the Early Detection of Colorectal Cancer	case-control	colorectal cancer	unclear	TIMP-1	tetramethylbenzidine	156.7ng/ml	301	266	81	13	253	220	i	0.269103	0.951128	5.41806	0.0977668
129	d80	Holten-Andersen (2002)	Total levels of tissue inhibitor of metalloproteinases 1 in plasma yield high diagnostic sensitivity and specificity in patients with colon cancer	case-control	colorectal cancer	unclear	TIMP-1	tetramethylbenzidine		588	108	323	5	103	265	i	0.54932	0.953704	166.204	0.216578
130	d81	Hammel (1997)	Detection and monitoring of serum p53 antibodies in patients with colorectal cancer	case-control	colorectal cancer	unclear	p53	P53		54	24	14	0	24	40	i	0.259259	1	N/A	N/A
131	d82	Broll (2001)	p53 autoantibodies in sera of patients with a colorectal cancer and their association to p53 protein concentration and p53 immunohistochemistry in tumor tissue	case-control	colorectal cancer	unclear	p53	P53		130	44	20	0	44	110	i	0.153846	1	N/A	N/A
132	d83	Chang (2005)	Genetic alteration of p53, but not overexpression of intratumoral p53 protein, or serum p53 antibody is a prognostic factor in sporadic colorectal adenocarcinoma	case-control	colorectal cancer	unclear	p53	P53		167	40	47	0	40	120	i	0.281437	1	N/A	N/A
133	d84	Zhang (2004)	Tumor type M2 pyruvate kinas e expression i n gas t r i c cancer colorectal cancer and controls	case-control	colorectal cancer	unclear	M2-PK	M2-PK	15u/ml	54	20	37	2	18	17	i	0.685185	0.9	17.4722	0.641406
134	d85	Schneider (2005)	Improved Sensitivity in the Diagnosis of Gastro-intestinal Tumors by Fuzzy Logic-based Tumor Marker Profiles Including the Tumor M2-PK	case-control	colorectal cancer	unclear	M2-PK	M2-PK	19.8u/ml	247	53	119	3	50	128	i	0.481781	0.943396	101.547	0.369549
135	d3	László Herszényi（2008)	Tumor marker utility and prognostic relevance of cathepsin B,cathepsin L, urokinase-type plasminogen activator, plasminogen activator inhibitor type-1, CEA and CA 19-9 in colorectal cancer	case-control	Colorectal cancer	primary	CATB	cathepsin B	4.6ng/ml	56	86	46	10	76	10	i	0.821429	0.883721	0.605263	0.234897	0.86	0.82	0.88
136	d3	László Herszényi（2008）	Tumor marker utility and prognostic relevance of cathepsin B, cathepsin L, urokinase-type plasminogen activator, plasminogen activator inhibitor type-1, CEA and CA 19-9 in colorectal cancer	case-control	Colorectal cancer	primary	CATL	cathepsin L	1.12ng/ml	56	86	23	17	69	33	d	0.410714	0.802326	0.647059	0.147098	0.65	0.58	0.68
137	d3	László Herszényi（2008)	Tumor marker utility and prognostic relevance of cathepsin B, cathepsin L, urokinase-type plasminogen activator, plasminogen activator inhibitor type-1, CEA and CA 19-9 in colorectal cancer	case-control	Colorectal cancer	primary	PAI-1	plasminogen activator inhibitor type-1	18.9ng/ml	56	86	53	14	72	3	d	0.946429	0.837209	0.157738	0.437519	0.88	0.79	0.96
138	d3	László Herszényi（2008)	Tumor marker utility and prognostic relevance of cathepsin B, cathepsin L, urokinase-type plasminogen activator, plasminogen activator inhibitor type-1, CEA and CA 19-9 in colorectal cancer	case-control	Colorectal cancer	primary	uPA	urokinase-type plasminogen activator	0.21ng/ml	56	86	39	15	71	17	i	0.696429	0.825581	0.622535	0.165216	0.77	0.72	0.8
139	d39	NARAL ET AL(2002)	Significance of transforming growth factor β1 as a new tumor marker for colorectal cancer	case-control	colorectal	unclear	active TGF-β1	active transforming growth factor β1	15.8ng/ml	45	23	27	4	19	18	i	0.6	0.826087	6.39474	0.395224
140	d40	Wojciech Jelski（2009)	The Diagnostic Value of Alcohol Dehydrogenase (ADH) Isoenzymes and Aldehyde Dehydrogenase (ALDH) Measurement in the Sera of Colorectal Cancer Patients	case-control	Colorectal Cancer	primary	ADH total	alcohol dehydrogenase	1250mU/l	182	160	109	48	112	73	i	0.598901	0.7	1.4801	0.0526348		0.74	0.68
141	d7	YONEDA et al(2009)	Identification of Cystatin SN as a novel tumor marker for colorectal cancer	retrospective case-control	colorectal cancer	unclear	Cystatin SN	Cystatin SN	2.5ng∕mL	159	40	44	2	38	119	i	0.269939	0.95	68.8947	0.557446
142	d41	Sue wilson(2006)	Evaluation of the accuracy of serum MMP-9 as a test for colorectal cancer in a primary care population .	cohort of consecutive patients with suspended or recently diagnosed colorectal cancers	colorectal cancer	unclear	MMP-9	Matrix metalloproteinase 9	unclear	81	219	80	81	138	1	i	0.987654	0.630137	0.00715691	1.03209		0.5	0.99
143	d39	NARAL ET AL(2002)	Significance of transforming growth factor β1 as a new tumor marker for colorectal cancer	case-control	colorectal	unclear	Total TGF-β1	Total TRANSFORMING GROWTH FACTOR β1	17.5ng/ml	45	23	22	5	18	23	i	0.488889	0.782609	5.62222	0.344488
144	d40	Wojciech Jelski（2009	The Diagnostic Value of Alcohol Dehydrogenase (ADH) Isoenzymes and Aldehyde Dehydrogenase (ALDH) Measurement in the Sera of Colorectal Cancer Patients	case-control	Colorectal Cancer	primary	ADH I	aldehyde dehydrogenase	3.2mU/l	182	160	138	29	131	44	i	0.758242	0.81875	1.59832	0.07209	7	0.85	0.74
145	d1	Norbert wild(2010)	A Combination of Serum Markers for the Early Detection of Colorectal Cancer	case-control	colorectal cancer	unclear	AFP		5.8iu/ml	301	266	20	13	253	281	i	0.0664452	0.951128	1.70873	0.134434
146	d1	Norbert wild(2010)	A Combination of Serum Markers for the Early Detection of Colorectal Cancer	case-control	colorectal cancer	unclear	Anti-p53		43.5u/ml	301	266	60	13	253	241	i	0.199336	0.951128	4.39647	0.101692
147	d23	Jinn-Shiun Chen（2010)	Combined analysis of survivin autoantibody and carcinoembryonic antigen biomakers for improved detection of colorectal cancer	case-control	colorectal	primary	anti-survivin antibodies	anti-survivin antibodies	A450>0.174	232	365	132	131	234	100	i	0.568966	0.641096	0.430613	0.0294829
148	d1	Norbert wild(2010)	A Combination of Serum Markers for the Early Detection of Colorectal Cancer	case-control	colorectal cancer	unclear	ASC		828.2pg/ml	301	266	55	13	253	246	i	0.182724	0.951128	4.11371	0.103123
149	d42	A.K.Fentz(2007)	Detection of colorectal adenoma and cancer based on transthyretin and C3a-desArg serum levels	case-control	colorectal	primary	C3a	C3a-desArg	1786ng/ml	54	58	33	4	54	21	i	0.611111	0.931034	3.20833	0.346441
150	d13	Astrid Kok(1993)	Evaluation of Colorectal Cancer-Associated Mucin CA M43 Assay in Serum	retrospective case-control	colorectal cancer	unclear	CA M43	CA M43	7.5 units/ml	100	35	42	1	34	58	i	0.42	0.971429	71.6471	1.07046		0.98	0.37
151	d1	Norbert wild(2010)	A Combination of Serum Markers for the Early Detection of Colorectal Cancer	case-control	colorectal cancer	unclear	CA15-3	cancer antigen 15-3	33.3u/ml	301	266	12	13	253	289	i	0.0398671	0.951128	1.05442	0.167669
152	d43	Eddy S.Leman（2008	Specific Antigen 2 as an Evaluation of Colon Cancer Potential Serum Marker for Colorectal Cancer	prospective case-control	Colorectal cancer	primary	CCSA-2	Colon Cancer Specific Antigen 2	10.8ug/ml	23	43	22	9	34	1	d	0.956522	0.790698	0.0718954	1.18598
153	d44	Eddy S.Leman(2007)	Initial analyses of colon cancer-specific antigen (CCSA)-3 and CCSA-4 as colorectal cancer-associated serum markers	cohort of consecutive patients with suspended or recently diagnosed colorectal cancers	colorectal cancer	unclear	CCSA-3	Colon cancer-specific antigen-3	2ug/ml	28	53	28	2	51	0	i	1	0.962264	N/A	N/A
154	d44	Eddy S.Leman(2007)	Initial analyses of colon cancer-specific antigen (CCSA)-3 and CCSA-4 as colorectal cancer-associated serum markers	cohort of consecutive patients with suspended or recently diagnosed colorectal cancers	colorectal cancer	unclear	CCSA-4	Colon cancer-specific antigen-4	0.3ug/ml	28	53	28	1	52	0	i	1	0.981132	N/A	N/A
155	d45	Chester KA (1984)	Circulating immune complexs(CIC),carcinoembryonic antigen(CEA)and CICcontaining CEA as markers for colorectal cancer	retrospective case-control	colorectal cancer	primary and metastatic	CIC(Circulating immune complexs)	Circulating immune complexs	20.6μg IgG/ml	30	43	10	1	42	20	i	0.333333	0.976744	4.7619	1.17381
156	d46	Kozwich(1994)	Application of Cancer Procoagulantas an Early DetectionTumor Marker	retrospective case-control	colon	unclear	CP	Cancer Procoagulantas	225 ng CP/ml	83	139	71	25	114	12	i	0.855422	0.820144	0.298947	0.14619
157	d47	Jing Ma（2004)	A prospective study of plasma C-peptide and colorectal cancer risk in man	prospective nested case-control study	colorectal cancer	primary	C-peptide	C-peptide	0.73pmol/ml	176	294	43	59	235	133	i	0.244318	0.79932	0.412477	0.0519791
158	d1	Norbert wild(2010)	A Combination of Serum Markers for the Early Detection of Colorectal Cancer	case-control	colorectal cancer	unclear	CYFRA 21-1		2.1ng/ml	301	266	107	13	253	194	i	0.355482	0.951128	6.31134	0.0953761
159	d14	JENG S.WEI(1993)	High-Molecular-Mass Alkaline Phosphatase as a Tumor Marker for Colorectal Cancer: Comparison of Two Test Methods	retrospective case-control	colorectal cancer	primary	HiMwALP(DEAE)	diethylaminoethyl	16U∕L	72	38	27	8	30	45	i	0.375	0.789474	5.0625	0.217593
160	d1	Norbert wild(2010)	A Combination of Serum Markers for the Early Detection of Colorectal Cancer	case-control	colorectal cancer	unclear	FERR		35.2ng/ml	301	266	72	13	253	229	i	0.239203	0.951128	5.01307	0.0991313
161	d48	Emanuela Flamini(2006)	Free DNA and Carcinoembryonic Antigen Serum Levels: An important combinatiion for diagnosis of colorectal cancer.	case-control	colorectal cancer	unclear	free circulating DNA		12.5ng/ml	75	75	61	20	55	14	i	0.813333	0.733333	0.776364	0.156004						5.317
162	d49	N.Duraker et al(2001)	Measurement of serum total and free prostate-specic antigen in women with colorectal carcinoma	case-control	colorectal	primary	free PSA	serum free prostate-specfic antigen	0.01ng/ml	75	30	26	2	28	49	i	0.346667	0.933333	22.75	0.594584
163	d15	severini et al(1993)	Glutathione S-transferase activity in patients with cancer of the digestive tract	retrospective case-control	colorectal cancer	unclear	GST	Glutathione S-transferase	3.2U∕L	28	40	25	6	34	3	i	0.892857	0.85	0.367647	0.569412
164	d1	Norbert wild(2010)	A Combination of Serum Markers for the Early Detection of Colorectal Cancer	case-control	colorectal cancer	unclear	HCG +β		5.3miu/ml	301	266	11	13	253	290	i	0.0365449	0.951128	0.9699	0.175233
165	d1	Norbert wild(2010)	A Combination of Serum Markers for the Early Detection of Colorectal Cancer	case-control	colorectal cancer	unclear	HGF		812.8pg/ml	301	266	92	13	253	209	i	0.305648	0.951128	5.84615	0.0965299
166	d50	YujiToiyama,MD（2008)	Soluble Intercellular Adhesion Molecule-1 as a Prognostic Marker for StageⅡ Colorectal Cancer Patients	case-control	Colorectal cancer	primary	ICAM-1	SolubleIntercellularAdhesionMolecule-1	128.5 ng/ml	138	40	91	11	29	47	i	0.65942	0.725	13.4075	0.157657
167	d21	AG Renehan(2000)	Elevated serum insulin-like growth factor and IGF binding protein-2 in patients with colorectal cancer	case-control	colorectal cancer	primary and recurrent	IGFBP-2	IGF high-affinity binding proteins	2.04	42	57	22	5	52	20	i	0.52381	0.912281	1.69231	0.314685		0.8	0.78
168	d1	Norbert wild(2010)	A Combination of Serum Markers for the Early Detection of Colorectal Cancer	case-control	colorectal cancer	unclear	IL-6	interlerkin-6	6.7pg/ml	301	266	92	13	253	209	i	0.305648	0.951128	5.84615	0.0965299
169	d1	Norbert wild(2010)	A Combination of Serum Markers for the Early Detection of Colorectal Cancer	case-control	colorectal cancer	unclear	IL-8	interlerkin-8	71.4pg/ml	301	266	84	13	253	217	d	0.27907	0.951128	5.54211	0.0973887
170	d6	N.Saito(2004)	Serum laminin is an independent prognostic factor in colorectal cancer	case-control	colorectal cancer	unclear	Laminin	Laminin	350ng∕mL	205	88	183	11	77	22	i	0.892683	0.875	4.75325	0.154815		0.94	0.778
171	d4	Hanna Lee（2008)	Macrophage Migration Inhibitory Factor May Be Used as an Early Diagnostic Marker in Colorectal Carcinomas	case-control	Colorectal cancer	primary	MIF	Macrophage Migration Inhibitory Factor	34.8 ng/ml	129	53	61	5	48	68	i	0.472868	0.90566	17.2833	0.251933
172	d51	Severini(1995)	A study of serum glycosidases	retrospective case-control	colorectal cancer	unclear	NAG	N-Acetyl-β-glucosaminidase	112.0U∕l	24	12	17	2	10	7	i	0.708333	0.833333	5.95	0.801681
173	d1	Norbert wild(2010)	A Combination of Serum Markers for the Early Detection of Colorectal Cancer	case-control	colorectal cancer	unclear	NNMT	N-methyltransferase	958.8pg/ml	301	266	92	13	253	209	i	0.305648	0.951128	5.84615	0.0965299
174	d1	Norbert wild(2010)	A Combination of Serum Markers for the Early Detection of Colorectal Cancer	case-control	colorectal cancer	unclear	NSE		16.1ng/ml	301	266	42	13	253	259	i	0.139535	0.951128	3.30739	0.108546
175	d1	Norbert wild(2010)	A Combination of Serum Markers for the Early Detection of Colorectal Cancer	case-control	colorectal cancer	unclear	OPN	osteopontin	814.2pmlo/ml	301	266	91	13	253	210	i	0.302326	0.951128	5.81028	0.0966266
176	d52	ARAI(1990)	Detection of Tumor Associated Antigen PA8-15 in Sera from Pancreatic and Gastrointestinal Carcinoma Patients	retrospective case-control	colorectal cancer	unclear	PA8-15	PA8-15	55.0U∕mL	29	124	13	15	109	16	i	0.448276	0.879032	0.127217	0.215264
177	d14	JENG S.WEI(1993)	High-Molecular-Mass Alkaline Phosphatase as a Tumor Marker for Colorectal Cancer: Comparison of Two Test Methods	retrospective case-control	colorectal cancer	primary	HiMwALP(PAGE)	polyacrylamide gel electrophoresis	17U/L	72	38	45	4	34	27	i	0.625	0.894737	8.93382	0.338671
178	d19	Matthisa baumann(1988)	Significance of Serum Phosphohexose Isomerase in Gastrointestinal Cancer at Different Stages	retrospective case-control	colorectal cancer	unclear	PHI	Phosphohexose Isomerase	39U∕l	144	42	102	11	31	42	i	0.708333	0.738095	12.563	0.156781
179	d25	Akihiko Takeda(2007)	Clinical Signi?cance of Large Tenascin-C Spliced Variant as a Potential Biomarker for Colorectal Cancer	case-control	colorectal	primary 162 recurrent 20	pL-Tn-CSV		3863.5pg/ml	182	48	103	0	48	79	d	0.565934	1	N/A	N/A
180	d1	Norbert wild(2010)	A Combination of Serum Markers for the Early Detection of Colorectal Cancer	case-control	colorectal cancer	unclear	PSME-3		189.9pg/ml	301	266	59	13	253	242	i	0.196013	0.951128	4.34114	0.101957
181	d8	Coban(2006)	The utility of serum receptor-binding cancer antigen expressed on SiSo cells in gastrointestinal tract cancers	retrospective case-control	colon	primary	RCASI	receptor-binding cancer antigen expressed on SiSo cells	17.5U∕ML	36	30	33	8	22	3	i	0.916667	0.733333	0.5625	0.534091		0.805	0.88
182	d1	Norbert wild(2010)	A Combination of Serum Markers for the Early Detection of Colorectal Cancer	case-control	colorectal cancer	unclear	S100 A12		61.9ng/ml	301	266	61	13	253	240	i	0.202658	0.951128	4.4512	0.101436
183	d53	Pucci(2009)	Clusterin in Stool: A New Biomarker for Colon Cancer Screening?	case-control	colorectal	unclear	Sclu	Secreted clusterin isoform	88.5ug/ml	35	25	19	0	25	16	i	0.542857	1	N/A	N/A
184	d1	Norbert wild(2010)	A Combination of Serum Markers for the Early Detection of Colorectal Cancer	case-control	colorectal cancer	unclear	Seprase		24.3U/ml	301	266	128	13	253	173	i	0.425249	0.951128	6.73275	0.0944685
185	d1	Norbert wild(2010)	A Combination of Serum Markers for the Early Detection of Colorectal Cancer	case-control	colorectal cancer	unclear	Serpin B5		409mu/ml	301	266	72	13	253	229	i	0.239203	0.951128	5.01307	0.0991313
186	d54	PINCZOWER(1993)	Monoclonal antibody 4D3 detects small intestinal mucin antigen (SIMA)--glycoprotein in the serum of patients with colorectal cancer	retrospective case-control	colorectal cancer	unclear	SIMA	SMALL INTESTINAL MUCIN ANTIGEN	12.3units/ml	113	97	41	5	92	72	i	0.362832	0.948454	6.41739	0.249149
187	d55	SHIM(1997)	Increased Serum Levels of Transforming growth Factor-α in Patients with Colorectal Cancer	case-control	colorectal	unclear	TGF-α	Transforming growth Factor-α	68.2pg/ml	42	20	30	0	20	12	i	0.714286	1	N/A	N/A
188	d56	shim(1998)	Elevated Serum Levels of Transforming Growth Factor-β1 In patients with colorectal carcinoma	case-control	colorectal	primary	TGF-β1	Transforming Growth Factor-β1	41ng/ml	121	31	69	0	31	52	i	0.570248	1	N/A	N/A
189	d49	N.Duraker(2001)	Measurement of serum total and free prostate-specic antigen in women with colorectal carcinoma	case-control	colorectal	primary	total PSA	serum total prostate-specfic antigen	0.34ng/ml	75	30	15	2	28	60	i	0.2	0.933333	16.0714	0.619048
190	d42	A.K.Fentz(2007)	Detection of colorectal adenoma and cancer based on transthyretin and C3a-desArg serum levels	case-control	colorectal	primary	transthyretin	transthyretin	0.165g/l	54	58	33	0	58	21	i	0.611111	1	N/A	N/A
191	d57	Kornek (1991)	Comparative analysis of cancer-associated antigen CA-195, CA19-9 and carcinoembryonic antigen in diagnosis, follow-up and monitoring of response to chemotherapy in patients with gastrointestinal cancer	case-control	colorectal	primary	CA195	CA195	10u/ml	72	20	51	0	20	21	i	0.708333	1	N/A	N/A
192	d86	Kees A(1991)	Carcinoma-associated mucin serum markers CA M26 and CA M29: efficacy in detecting and monitoring patients with cancer of the breast, colon, vary, endometrium and cervix	case-control	colorectal	primary	CA M26	CA M26	77u/ml	50	89	11	1	88	39	d	0.22	0.988764	4.875	1.12791
193	d87	Gerard J (1993)	Evaluation of Colorectal Cancer-Associated Mucin CA M43 Assay in Serum	case-control	colorectal	primary	CA M43	CA M43	7.5u/ml	100	138	42	1	137	58	i	0.42	0.992754	17.781	1.04835
194	d5	Fernandes LC(2005)	Cytokeratins and carcinoembryonic antigen in diagnosis, staging and prognosis of colorectal adenocarcinoma	case-control	colorectal cancer	primary	TPA-M	TPA-M	72U/ml	169	100	118	4	96	51	i	0.698225	0.96	15.6719	0.288499
195	d88	Yamaguchi (1991)	Clinical Significance of Tumor Marker NCC-ST 439 in Large Bowel Cancers	case-control	colorectal cancer	primary	NCC-ST 439	NCC-ST 439	4.5u/ml	121	36	33	2	34	88	i	0.272727	0.944444	42.7059	0.571078
196	d89	Xia (2005)	Proteomics-based identification of DEAD-box protein 48 as a novel autoantigen, a prospective serum marker for pancreatic cancer	case-control	colorectal cancer	primary	DDX-48	DDX-48		30	60	3	0	60	27	i	0.1	1	N/A	N/A
197	d90	Reipert (2005)	Increase in autoantibodies against Fas (CD95) during carcinogenesis in the human colon: a hope for the immunoprevention of cancer?	case-control	colorectal cancer	primary	sFasL	sFasL		21	38	7	0	38	14	i	0.333333	1	N/A	N/A
198	d91	Mroczko (2005)	Stem Cell Factor (SCF) and Interleukin 3 (IL-3) in the Sera of Patients with Colorectal Cancer	case-control	colorectal cancer	primary	SCF	SCF	1285ng/ml	75	40	67	33	7	8	i	0.893333	0.175	2.32035	0.313086
199	d92	Dudouet (1990)	Presence of Villin, a Tissue-specific Cytoskeletal Protein, in Sera of Patients and an Initial Clinical Evaluation of Its Value for the Diagnosis and Follow-up of Colorectal Cancers	case-control	colorectal cancer	primary	Villin	Villin	20ng/ml	95	421	48	13	408	47	i	0.505263	0.969121	0.425339	0.121484
200	d46	Kozwich(1994)	Application of Cancer Procoagulantas an Early DetectionTumor Marker	retrospective case-control	colon	unclear	Cancer procoagulant	Cancer procoagulant	225ng/ml	83	139	71	25	114	12	i	0.855422	0.820144	0.298947	0.14619
201	d93	Riedl (1995)	Significance of tenascin serum level as tumor marker in primary colorectal carcinoma	retrospective case-control	colon	unclear	tenascin	tenascin	6ug/ml	118	51	30	3	48	88	d	0.254237	0.941176	18.3333	0.398864
202	d79	Pasanen (1995)	Tumour-associated trypsin inhibitor (TATI) in patients with colorectal cancer: a comparison with CEA, CA 50 and CA 242	case-control	colorectal cancer	unclear	TATI	TATI	21.3ng/ml	62	97	46	64	33	16	i	0.741935	0.340206	0.348485	0.130167
203	d94	Ayude (2000)	Value of the Serum Alpha-L-Fucosidase Activity in the Diagnosis of Colorectal Cancer	case-control	colorectal cancer	unclear	alpha-L-fucosidase	alpha-L-fucosidase	5.6u/ml	137	232	95	35	197	42	i	0.693431	0.849138	0.57868	0.0679834
204	d95	Ayude (2003)	Clinical interest of the combined use of serum CD26 and alpha-L-fucosidase in the early diagnosis of colorectal cancer	case-control	colorectal cancer	unclear	CD26+	CD26+		110	46	70	0	46	40	i	0.636364	1	N/A	N/A
205	d96	Cordero (2000)	Preoperative serum CD26 levels: diagnostic efficiency and predictive value for colorectal cancer	case-control	colorectal cancer	unclear	sCD26	sCD26	410ug/L	110	52	99	5	47	11	i	0.9	0.903846	4.63404	0.322287
206	d97	Ferroni (2004)	Prognostic value of soluble P-selectin levels in colorectal cancer	case-control	colorectal cancer	unclear	sP-selectin	sP-selectin	75ng/ml	181	181	38	2	179	143	i	0.209945	0.98895	15.1788	0.538895
207	d98	Kerber (2004)	The new DR-70 immunoassay detects cancer of the gastrointestinal tract: a validation study	case-control	colorectal cancer	unclear	DR-70(Fibrin degradation product)	DR-70(Fibrin degradation product)	0.7ug/ml	30	100	24	7	93	6	d	0.8	0.93	0.221198	0.361943
208	d99	Soroush (2004)	Plasma prolactin in patients with colorectal cancer	case-control	colorectal cancer	unclear	prolactin	prolactin	20ng/ml	47	51	36	1	50	11	i	0.765957	0.980392	7.92	1.13869
209	d100	Melle (2005)	Discovery and Identification of Defensins as Low Abundant,Tumor-Derived Serum Markers in Colorectal Cancer	case-control	colorectal cancer	unclear	alpha-Defensins 1-3		14.8ng/ml	26	22	20	0	22	6	i	0.769231	1	N/A	N/A
210	d101	Roessler (2005)	Identification of Nicotinamide N-Methyltransferase as a Novel Serum Tumor Marker for Colorectal Cancer	case-control	colorectal cancer	unclear	Nicotinamide N-Methyltransferase			109	271	56	14	257	53	i	0.513761	0.948339	0.824903	0.112045
Note: reference IDs to these studies are prefaced by a ‘D’ and listed in Appendix 4 in Materials S1. In Data acquisition(direct/indirect) column, ‘d’ means that the four core values, True Positive (TP), False Positive (FP), True Negative (TN) and False Negative (FN), of one diagnostic marker can be directly extracted from the study, otherwise, ‘i’ means the four values can indirectly extracted fr…
