# Supplementary material for: A Systematic Review and Meta-Analysis of Diagnostic and Prognostic Serum Biomarkers of Colorectal Cancer
Source: PLoS One. 2014 Aug 8;9(8):e103910. doi: 10.1371/journal.pone.0103910 (PMC4126674; doi:10.1371/journal.pone.0103910)
Supplement: Table S4 — Study characteristics and quality of included prognosis papers. Notes: An assessment of study methodology was performed according to REMARK study design [18], which includes 20 items. For any criterion not fulfilled according to the REMARK requirement, one point was deducted from a maximum of 20. Two independent investigators were assessed the eligibility criteria and quality scoring. Any disagreement was resolved by discussion. The scores of these studies ranged between 16 and 19. (XLS) [file pone.0103910.s004.xls]

## Sheet: Sheet1
Table 4S: Study characteristics and quality of included prognosis papers
item No	First author (year)ID	Index test	Quality assessment
			1	2	3	4	5	6	7	8	9	10	11	12	13	14	15	16	17	18	19	20	Total score
p1	Webb et al. (1995)	CEA、hCGB、CA125	1	0	1	1	1	1	1	1	1	1	1	1	1	1	1	1	1	0	1	1	210
p2	Martinez-Fernandez et al. (2009)	CEA、MMP-7	1	1	1	1	1	1	1	1	1	1	1	1	1	1	1	1	1	0	1	1	18
p3	Gaber et al. (2010)	CEA、s-TATI	1	1	1	1	1	1	1	1	1	1	1	1	1	1	1	1	1	0	1	1	19
p4	Lomholt et al. (2010)	CEA、suPAR	1	1	1	1	1	1	1	1	1	1	1	1	1	1	1	1	1	0	1	1	19
p5	Zheng et al. (2001)	CEA、CA 19-9、CA 72-4	1	1	1	1	1	1	1	1	0	1	1	1	1	1	1	0	0	0	1	1	19
p6	Ma et al. (2006)	CEA	1	1	1	1	0	1	1	1	1	1	1	1	1	1	0	1	1	0	1	1	16
p7	Chen et al. (2005)	CEA、CA 19-9	1	1	1	1	1	1	1	1	0	1	1	1	1	1	1	0	0	0	1	1	17
p8	Hogdall et al. (2002)	CEA、PAI-1、hCGB、tetranectin	1	1	1	1	1	1	1	1	0	1	1	1	1	1	0	1	1	0	1	1	16
p9	Oussoultzoglou et al. (2008)	CEA	1	1	1	1	1	1	1	1	1	1	1	1	1	1	1	1	1	0	1	1	17
p10	De Vita et al. (2004)	CEA、VEGF	1	1	1	1	1	1	1	1	1	1	1	1	1	1	1	1	0	0	1	1	19
p11	Ferroni et al. (2004)	CEA、CA 19-9、sP-selectin	1	1	1	1	1	1	1	1	0	1	1	1	1	1	1	1	1	0	1	1	18
p12	Galizia et al. (2002)	CEA、CA 19-9、CA125、CA 50、IL10、IL6、TPA	1	1	1	1	1	1	1	1	0	1	1	1	1	1	1	1	0	0	1	1	18
p13	Birgisson et al. (2010)	CEA、TIMP-1	1	1	1	1	1	1	1	0	1	1	1	1	1	1	1	1	1	0	1	1	17
p14	Maurel et al. (2007)	CEA、MMP-7、ALP、LDH	1	1	1	1	1	1	1	0	1	1	1	1	1	1	1	1	1	0	1	1	18
p15	Louhimo et al. (2002)	CEA、CA 19-9、hCGB、CA242、CA 72-4	1	1	1	1	1	1	1	1	1	1	1	1	1	1	1	1	0	0	1	1	18
p16	Huh et al. (2010)	CEA	1	1	1	1	1	1	1	1	1	1	1	1	1	1	1	1	1	0	1	1	18
p17	Chin et al. (2000)	CEA、VEGF	1	1	1	1	1	1	1	1	0	1	1	1	1	1	1	1	1	0	1	1	19
p18	Werther et al. (2003)	CEA、VEGF	1	1	1	1	1	1	1	1	0	1	1	1	1	1	1	1	1	0	1	1	18
p19	Koike et al. (2008)	CEA、CRP	1	1	1	1	1	1	1	1	1	1	1	1	1	1	1	1	1	0	1	1	18
p20	Tahara et al. (2010)	CEA、CA 19-9、MMP-1	1	1	1	1	1	1	1	1	0	1	1	1	1	1	1	1	0	0	1	1	19
p21	Paganuzzi et al. (2003)	CEA、sLex R	1	1	1	1	1	1	1	1	0	1	1	1	1	1	0	1	1	0	1	1	17
p22	Okugawa et al. (2009)	CEA、sVCAM1	1	1	1	1	1	1	1	1	0	1	1	1	1	1	1	1	1	0	1	1	17
p23	Takagawa et al. (2008)	CEA	1	1	1	1	1	1	1	1	1	1	1	1	1	1	0	1	1	0	1	1	18
p24	Wei et al. (2009)	CEA、VEGF、PIGF、sFlt-1	1	1	1	1	1	1	1	1	0	1	1	1	1	1	0	1	1	0	1	1	18
p25	Nasif et al. (2006)	CEA、P53	1	1	1	1	1	1	1	1	0	1	1	1	1	1	1	1	1	0	1	1	17
p26	Filella et al. (1992)	CEA、CA 19-9	1	1	1	1	1	1	1	1	0	1	1	1	1	1	0	1	0	0	1	1	18
p27	Toiyama et al. (2009)	CEA、HGF	1	1	1	1	1	1	1	1	0	1	1	1	1	1	1	1	1	0	1	1	16
p28	Toiyama et al. (2008)	CEA、sICAM-1	1	1	1	1	1	1	1	1	0	1	1	1	1	1	1	1	1	0	1	1	18
p29	Park et al. (2009)	CA 19-9	1	1	1	1	1	1	1	1	0	1	1	1	1	1	0	1	1	0	1	1	18
p30	Herszenyi et al. (2008)	CA 19-9、PAI-1、CATB、CATL	1	1	1	1	1	1	1	1	0	1	1	1	1	1	1	1	1	0	1	1	17
p31	Alabi et al. (2009)	VEGF	1	1	1	1	1	1	1	1	0	1	1	1	1	1	1	0	1	0	1	1	18
p32	Volkova et al. (2011)	VEGF、CRP、Ang-2	1	1	1	1	1	1	1	1	0	1	1	1	1	1	1	0	1	0	1	1	17
p33	Karayiannakis et al. (2002)	VEGF	1	1	1	1	1	1	1	1	0	1	1	1	1	1	1	0	1	0	1	1	17
p34	Broll et al. (2001)	VEGF	1	1	1	1	1	1	1	1	0	1	1	1	1	1	1	1	0	0	1	1	17
p35	Ytting et al. (2005)	MASP-2	1	1	1	1	1	1	1	1	0	1	1	1	1	1	0	1	1	0	1	1	17
p36	Ytting et al. (2008)	MASP-2	1	1	1	1	1	1	1	1	1	1	1	1	1	1	0	1	1	0	1	1	17
p37	Crozier et al. (2007)	CRP、Albumin	1	1	1	1	0	1	1	1	0	1	1	1	1	1	1	1	1	0	1	1	18
p38	Nielsen et al. (2000)	CRP、PAI-1	1	1	1	1	1	1	1	1	0	1	1	1	1	1	1	1	1	0	1	1	17
p39	Nozoe et al. (2008)	CRP	1	1	1	1	1	1	1	0	1	1	1	1	1	1	0	1	1	0	1	1	18
p40	Giaginis et al. (2009)	TIMP-1、TIMP-2	1	1	1	1	1	1	1	0	1	1	1	1	1	1	1	1	1	0	1	1	17
p41	Holten-Andersen et al. (2006)	TIMP-1	1	1	1	1	1	1	1	1	1	1	1	1	1	1	1	1	1	0	1	1	18
p42	Cintin et al. (1999)	YKL-40	1	1	1	1	1	1	1	1	1	1	1	1	1	1	1	1	1	0	1	1	19
p43	Cintin et al. (2002)	YKL-40	1	1	1	1	1	1	1	1	1	1	1	1	1	1	0	1	1	0	1	1	19
p44	Brown et al. (2003)	MIC-1	1	1	1	1	1	1	1	1	0	1	1	1	1	1	1	1	1	0	1	1	18
p45	Kocsis et al. (2010)	HSP70	1	1	1	1	1	1	1	1	0	1	1	1	1	1	0	1	1	0	1	1	18
p46	Carpelan-Holmstrom et al. (1996)	CA242	1	1	1	1	1	1	1	1	0	1	1	1	1	1	1	1	1	0	1	1	17
p47	Toiyama et al. (2008)	IAP	1	1	1	1	1	1	1	1	0	1	1	1	1	1	1	1	1	0	1	1	18
p48	Saito et al. (2005)	laminin	1	1	1	1	1	1	1	1	0	1	1	1	1	1	1	1	1	0	1	1	18
p49	Ausch et al. (2009)	M30	1	1	1	1	1	1	1	1	0	1	1	1	1	1	1	0	0	0	1	1	18
Notes: An assessment of study methodology was made according to REMARK study design [Ref: 18], which includes 20 items. For any criterion not fulfilled according to the REMARK requirement, one point was deducted from a maximum of 20. Two independent investigators were assessed the eligibility criteria and quality scoring. Any disagreement was resolved by discussion. The scores of these studies ra…
