# Supplementary material for: A Systematic Review and Meta-Analysis of Diagnostic and Prognostic Serum Biomarkers of Colorectal Cancer
Source: PLoS One. 2014 Aug 8;9(8):e103910. doi: 10.1371/journal.pone.0103910 (PMC4126674; doi:10.1371/journal.pone.0103910)
Supplement: Table S5 — Studies investigating the prognostic serum markers of colorectal cancer. Note: The reference IDs to these studies are prefaced by a ‘P’ and listed in Appendix 5 in Materials S1. No of Patients (+) or (−) means the number of patients with positive or negative serological test results, defined by the level of the colorectal cancer marker. OS: overall survival; DFS: disease-free survival. In the Data acquisition (direct/indirect) column, ‘d’ means that the three core values, Hazard Ratio (HR), Lower Limit (LL), and Upper Limit (UL), of one prognostic marker can be directly extracted from the study; otherwise, ‘i’ means that the four values can be indirectly extracted from the study and extrapolated from other relevant values. (XLS) [file pone.0103910.s005.xls]

## Sheet: Sheet1
Table 5S: Studies investigating the prognostic serum markers of colorectal cancer.
No	Reference ID	Study ID	No of Patients (+)	No of Patients (-)	Median or mean age/range(year)	Name of cancer	Pathologic stage status	Median or mean follow-up time/months	Cut-off	Name of marker	Full name of marker	Outcome (OS/DFS)	Hazard Ratio	Low limit	Upper limit	Direct/indirect (d/i)	lnHR	varlnHR
1	P1	Webb et al. (1995)	284	58	all	colorectal	all	7	5mg/l	CEA	carcino-embryonic antigen	OS	1.8	1.2	2.8	d	0.587787	0.0467214
2	P2	Martinez-Fernandez et al. (2009)	unclear	unclear	median 71/31-90	colorectal	pT1:27; pT2: 20; pT3: 88; pT4: 38; pN0: 108; pN1: 42; pN2:23	45	4.2ng/ml	CEA	carcino-embryonic antigen	DFS	1.005	0.992	1.021	i	0.00498754	5.40347e-05
3	P2	Martinez-Fernandez et al. (2009)	unclear	unclear	median 71/31-90	colorectal	pT1:27; pT2: 20; pT3: 88; pT4: 38; pN0: 108; pN1: 42; pN2:23	45	4.2ng/ml	CEA	carcino-embryonic antigen	OS	1.004	0.989	1.245	i	0.00399202	0.00344859
4	P3	Gaber et al. (2010)	165	159	all	colorectal	stage I-IV	72	2.67μg/l	CEA	carcino-embryonic antigen	DFS	1.56	1.1	2.23	d	0.444686	0.0325015
5	P3	Gaber et al. (2010)	105	165	all	colorectal	stage I-IV	72	2.67μg/l	CEA	carcino-embryonic antigen	OS	2.05	1.47	2.87	d	0.71784	0.0291313
6	P4	Lomholt et al. (2010)	unclear	unclear	unclear	colorectal	Ducks'A:15; B:22; C:18; D:12	94.8	5ng/ml	CEA	carcino-embryonic antigen	unclear	1.97	1.59	2.44	d	0.678034	0.0119362
7	P5	Zheng et al. (2001)	24	62	56.1/26-81	colorectal	Dukes'A:8; B:53; C:33; D:13	unclear	5.0μg/l	CEA	carcino-embryonic antigen	DFS 54.2%(3-years)	2.12762	1.39971	7.13854	i	0.755004	0.490211
8	P6	Ma et al. (2006)	80	85	67.4/27-93	colorectal	stageI:8; II:79; III:78	28	5ng/ml	CEA	carcino-embryonic antigen	unclear	3.161	1.4	7.14	d	1.15089	0.172748
9	P7	Chen et al. (2005)	243	331	67.1/25-83	colon：321;rectum:253	TNM Ⅰ:119; Ⅱ:282; Ⅲ:173	48.6	5ng/ml	CEA	carcino-embryonic antigen	OS 74%（5-years）	1.36233	1.00241	1.85149	d	0.309199	0.0245012
10	P8	Hogdall et al. (2002)	unclear	unclear	median 69/33–90	colorectal	Ducks'A:55; B:217; C:163; D:132	81.6	unclear	CEA	carcino-embryonic antigen	unclear	1.11	1.03	1.2	d	0.10436	0.00151872
11	P9	Oussoultzoglou et al. (2008)	33	180	63.7/39.7-84.2	colon:164;rectum:49	pT1 and pT2: 27; pT3 and pT4: 186	mean 34.7	5.0ng/ml	CEA	carcino-embryonic antigen	OS 50.2%(5-years)	3	1.4	6.3	d	1.09861	0.147226
12	P9	Oussoultzoglou et al. (2008)	33	180	63.7/39.7-84.2	colon:164;rectum:49	pT1 and pT2: 27; pT3 and pT4: 186	mean 34.7	5.0ng/ml	CEA	carcino-embryonic antigen	DFS 21.9%（5-years）	2.4	1.2	4.6	d	0.875469	0.117509
13	P10	De Vita et al. (2004)	12	33	all	colon	Ducks'A:10; B:30; C:15	mean 26.61m±14.05	3.5ng/ml	CEA	carcino-embryonic antigen	DFS	1.37	0.101773	18.442	i	0.314811	1.7595
14	P11	Ferroni et al. (2004)	41	106	all	colorectal	Ducks'A:15; B:72; C:39; D:21	49.5	5ng/ml	CEA	carcino-embryonic antigen	DFS 63%	1.52	0.82	2.81	i	0.41871	0.0987207
15	P12	Galizia et al. (2002)	unclear	unclear	65.4/30-83	colon	Ducks'A:10; B:8; C:12; D:0	mean 22.2±6.6	3.4ng/ml	CEA	carcino-embryonic antigen	DFS	7.36	2.24147	24.167	i	1.99606	0.367973
16	P13	Birgisson et al. (2010)	unclear	unclear	median 73/34-94	colon:216; rectum:106	TNM Ⅰ:44; Ⅱ:134; Ⅲ:94; Ⅳ:46; unclear:4	78	2.7ng/ml	CEA	carcino-embryonic antigen	OS 46%	1.2	1.1	1.3	d	0.182322	0.00181618
17	P13	Birgisson et al. (2010)	unclear	unclear	median 73/34-94	colon:216; rectum:106	TNM Ⅰ:44; Ⅱ:134; Ⅲ:94; Ⅳ:46; unclear:4	78	2.7ng/ml	CEA	carcino-embryonic antigen	DFS	1.2	1.1	1.4	d	0.182322	0.00378496
18	P14	Maurel et al. (2007)	unclear	unclear	median 66/33-82	colorectal	unclear	17.8	3.8ng/ml	CEA	carcino-embryonic antigen	OS 23%(20 months)	2.007	1.001	4.013	i	-4.96185	0.428155
19	P15	Louhimo et al. (2002)	90	114	median 66.6/22.7–92.5	colorectal	Dukes'A:31; B:70; C:49; D54	55.92	5μg/l	CEA	carcino-embryonic antigen	OS 55%（5-years ）	1.2	1.06	1.36	d	0.182322	0.00404199
20	P16	Huh et al. (2010)	157	317	median 64/20-92	colon	TNM I：47; II：236; III:191	45	5ng/ml	CEA	carcino-embryonic antigen	OS 69.9%(5-year)	1.634	1.077	2.478	d	0.491031	0.0451874
21	P16	Huh et al. (2010)	157	317	median 64/20-92	colon	TNM I：47; II：236; III:191	45	5ng/ml	CEA	carcino-embryonic antigen	DFS	1.608	1.057	2.445	d	0.474991	0.0457683
22	P17	Chin et al. (2000)	31	33	unclear	colorectal	unclear	unclear	5ng/ml	CEA	carcino-embryonic antigen	OS 71% (1.75-years)	1.34	0.57	3.17	d	0.29267	0.191603
23	P18	Werther et al. (2003)	53	259	median 68/33-90	colorectal	Ducks'A:48; B:147; C:123	94	5ng/ml	CEA	carcino-embryonic antigen	unclear	3.2	2.3	4.6	d	1.16315	0.0312676
24	P19	Koike et al. (2008)	unclear	unclear	63.5/29-91	colorectal	TMNⅠ: 61;Ⅱ: 80	61	6ng/ml	CEA	carcino-embryonic antigen	unclear	1.34	0.79	2.27	d	0.29267	0.072504
25	P20	Tahara et al. (2010)	25	50	median 68.6	colorectal	unclear	unclear	unclear	CEA	carcino-embryonic antigen	DFS	0.489831	0.162955	1.47239	d	-0.713695	0.31532
26	P21	Paganuzzi et al. (2003)	unclear	unclear	66.8±8.1	colorectal	Ducks'B: 30; C:52	34.8	unclear	CEA	carcino-embryonic antigen	OS 59% (5-years)	1.05	1.01	1.07	d	0.0487902	0.000216731
27	P22	Okugawa et al. (2009)	unclear	unclear	67/37-86	colorectal	UICC I:41; II: 41;III:45;IV:34	61.6	6ng/ml	CEA	carcino-embryonic antigen	OS	1.874	0.988	3.544	d	0.628075	0.106182
28	P23	Takagawa et al. (2008)	92	546	median 64/26-92	colon:336;rectum:302	UICC/TNM I: 169;Ⅱ: 221; Ⅲ:248	mean 78.9±38.5	10ng/ml	CEA	carcino-embryonic antigen	OS 72.2% (5-years)	3.21	2.185	4.715	i	1.16627	0.0384988
29	P23	Takagawa et al. (2008)	92	546	median 64/26-92	colon:336;rectum:302	UICC/TNM I: 169;Ⅱ: 221; Ⅲ:248	mean 78.9±38.5	10ng/ml	CEA	carcino-embryonic antigen	DFS	3.064	1.839	5.105	i	1.11972	0.0678413
30	P24	Wei et al. (2009)	unclear	unclear	median 67/26-88	colon:57; rectum:29	TNM I:9; II:30; III：32; IV:15	36	3ng/ml	CEA	carcino-embryonic antigen	unclear	5.43	1.61	18.38	d	1.69194	0.38588
31	P25	Nasif et al. (2006)	35	15	47.74/28-73	colorectal	Ducks'A:5; B:19; C:26	unclear	5.0μg/l	CEA	carcino-embryonic antigen	OS 36%(2-years)	4.5366	1.2799	16.08	d	1.51218	0.416829
32	P26	Filella et al. (1992)	82	80	unclear	colorectal	Ducks'A:4; B1:16, B2:91; C1:2, C2:94; D1:25, D2:61	unclear	3.5ng/ml	CEA	carcino-embryonic antigen	DFS	2.85091	1.44071	5.64144	i	1.04764	0.121257
33	P27	Toiyama et al. (2009)	41	143	64/27-86	colorectal	UICC I:20; II:75; III:60; IV:29	65	11.2ng/ml	CEA	carcino-embryonic antigen	unclear	3.01	1.8	5.04	d	1.10194	0.0689918
34	P28	Toiyama et al. (2008)	61	77	64.5	rectum:56;colon:82	TMNⅠ:32; II:37; Ⅲ:40; Ⅳ:29	mean 50.9±26.3	6ng/ml	CEA	carcino-embryonic antigen	unclear	2.301	1.373	4.241	i	0.833344	0.0827768
35	P15	Louhimo et al. (2002)	53	151	median 66.6/22.7–92.5	colorectal	Dukes' A: 31; B: 70; C: 49;D 54	55.92	37KU/l	CA 19-9	carbohydrate antigen 19-9	OS 55%（5-years ）	4.06614	2.68442	6.15904	i	1.40269	0.0448824
36	P26	Filella et al. (1992)	43	119	unclear	colorectal	Dukes' A:4; B1:16, B2: 91; C1: 2, C2:94; D1：25, D2：61	unclear	37U/ml	CA 19-9	carbohydrate antigen 19-9	DFS	2.52248	1.37697	4.62094	i	0.925241	0.0953953
37	P5	Zheng et al. (2001)	19	67	56.1/26-81	colorectal	Dukes' A: 8; B: 53; C 33; D:13	unclear	31.0KU/l	CA 19-9	carbohydrate antigen 19-9	DFS 47.4%(3-years)	3.67145	1.06217	12.6906	d	1.30059	0.40044
38	P7	Chen et al. (2005)	97	477	67.1/25-83	colon：321;rectum:253	TNM Ⅰ:119; Ⅱ:282; Ⅲ:173	48.6	37U/ml	CA 19-9	carbohydrate antigen 19-9	OS 74%（5-years）	1.23659	0.851255	1.79634	i	0.212355	0.0362951
39	P11	Ferroni et al. (2004)	25	122	all	colorectal	Ducks'A:15; B:72; C:39; D:21	49.5	37U/ml	CA 19-9	carbohydrate antigen 19-9	DFS 63%	1.02	0.47	2.22	d	0.0198026	0.156864
40	P12	Galizia et al. (2002)	unclear	unclear	65.4/30-83	colon	Ducks'A:10; B:8; C:12; D:0	mean 22.2±6.6	12.8U/ml	CA 19-9	carbohydrate antigen 19-9	DFS	1.774	0.340592	9.24001	i	0.573237	0.708979
41	P29	Park et al. (2009)	157	952	unclear	colorectal	unclear	48	37U/ml	CA 19-9	carbohydrate antigen 19-9	unclear	1.75	1.29	2.38	d	0.559616	0.0244116
42	P20	Tahara et al. (2010)	18	57	median 68.6	colorectal	unclear	unclear	unclear	CA 19-9	carbohydrate antigen 19-9	DFS	0.441819	0.111309	1.75371	i	-0.816854	0.494736
43	P20	Tahara et al. (2010)	18	57	median 68.6	colorectal	unclear	unclear	unclear	CA 19-9	carbohydrate antigen 19-9	OS	0.515841	0.106555	2.49723	i	-0.661956	0.647506
44	P30	Herszenyi et al. (2008)	10	46	65.4±12.8	colorectal	Ducks'A:7; B:12; C:23; D:14	86	37ng/ml	CA 19-9	carbohydrate antigen 19-9	OS 37.5% (3.75-years)	1.98	1.09	3.58	d	0.683097	0.0920328
45	P31	Alabi et al. (2009)	72	21	all	rectum:40; colon:53	TNM I：9; II：32; III:52		575pg/ml	VEGF	vascular endothelial growth factor	OS 72%(5-years)	7.169	1.55	33.1	i	1.96977	0.609887
46	P32	Volkova et al. (2011)	unclear	unclear	median 73/31-91	colorectal cancer	AJCC I:69; II:144; Ⅲ:116; Ⅳ:14	unclear	unclear	VEGF	vascular endothelial growth factor	OS 73.5%（10-years）	1.09	1.04	1.15	d	0.0861777	0.000657858
47	P10	De Vita et al. (2004)	25	43	all	colon	Dukes'A:11; B:35; C:21; D:1	mean 26.61m±14.05	443pg/ml	VEGF	vascular endothelial growth factor	DSS	2.565	1.24902	5.26752	i	0.941958	0.1348
48	P33	Karayiannakis et al. (2002)	48	19	median 72/47-90	colorectal	Ducks A:15; B:22; C:18; D:12	19	533pg/ml	VEGF	vascular endothelial growth factor	OS 59.7%	4.44	1.78	11.08	d	1.49065	0.217594
49	P33	Karayiannakis et al. (2002)	29	38	median 72/47-90	colorectal	Dukes'A:15; B:22; C:18; D:12	19	533pg/ml	VEGF	vascular endothelial growth factor	unclear	4.44	1.78	11.08	d	1.49065	0.217594
50	P17	Chin et al. (2000)	52	29	all	colorectal	Dukes'A:17; B:36; C:28	27	575pg/ml	VEGF	vascular endothelial growth factor	OS 71% (1.75-years)	7.14	3.11	16.386	d	1.96571	0.179644
51	P18	Werther et al. (2003)	57	189	median 68/33-90	colorectal	Dukes'A:48; B:147; C:123	94	533pg/ml	VEGF	vascular endothelial growth factor	OS 49%	1.3	0.9	2.1	d	0.262364	0.0467214
52	P34	Broll et al. (2001)	40	70	68.3/32-92	colon:56;rectum:66	unclear	25	459pg/ml	VEGF	vascular endothelial growth factor	unclear	0.789685	0.230182	2.70917	d	-0.236122	0.395607
53	P24	Wei et al. (2009)	unclear	unclear	median 67/26-88	colon:57; rectum:29	TNM I:9; II:30; III：32; IV:15	36	79.7pg/ml	VEGF	vascular endothelial growth factor	unclear	0.85	0.27	2.75	d	-0.162519	0.350566
54	P35	Ytting et al. (2005)	unclear	unclear	median 69/33-91	colon:341; rectum:264	Dukes'A:63; B:229; C:179; D:134	94.8	415ng/ml	MASP-2	mannan-binding lectin-associated serine protease-2	OS 34.8%(7.9-years)	1.4	1.2	1.7	d	0.336472	0.00789528
55	P35	Ytting et al. (2005)	unclear	unclear	median 69/33-91	colon:341; rectum:264	Dukes'A:63; B:229; C:179; D:134	94.8	415ng/ml	MASP-2	mannan-binding lectin-associated serine protease-2	DFS	1.4	1	2	d	0.336472	0.0312676
56	P36	Ytting et al. (2008)	unclear	unclear	median 68/33-90	Colon:160;Rectal:121	Dukes'A: 43; B:135; C:103	94.8	unclear	MASP-2	mannan-binding lectin-associated serine protease-2	OS(preoperative)	1.6	1.1	2.2	d	0.470004	0.0312676
57	P36	Ytting et al. (2008)	unclear	unclear	median 68/33-90	Colon:160;Rectal:121	Dukes'A: 43; B:135; C:103	94.8	unclear	MASP-2	mannan-binding lectin-associated serine protease-2	OS(postoperative)	1.5	1.1	2	d	0.405465	0.02326
58	P36	Ytting et al. (2008)	unclear	unclear	median 68/33-90	Colon:160;Rectal:121	Dukes'A: 43; B:135; C:103	94.8	unclear	MASP-2	mannan-binding lectin-associated serine protease-2	DFS(preoperative)	1.5	1	2.3	d	0.405465	0.0451481
59	P36	Ytting et al. (2008)	unclear	unclear	median 68/33-90	Colon:160;Rectal:121	Dukes'A: 43; B:135; C:103	94.8	unclear	MASP-2	mannan-binding lectin-associated serine protease-2	DFS(postoperative)	1.6	1.1	2.4	d	0.470004	0.0396104
60	P32	Volkova et al. (2011)	unclear	unclear	median 73/31-91	colorectal cancer	AJCC I:69; II:144; Ⅲ:116; Ⅳ:14	unclear	4.1mg/l	CRP	C-reactive protein	OS 73.5%（10-years）	1.13	1.06	1.21	d	0.122218	0.00113999
61	P37	Crozier et al. (2007)	100	80	all	colon:102; rectal:78	T1:7; T2: 8; T3:102; T4: 43; N0:100; N1;62; N2: 18; TNM I:23; II:77; III:80	40	10mg/l	CRP	C-reactive protein	OS	2.57	1.52	4.36	d	0.943906	0.0722651
62	P19	Koike et al. (2008)	unclear	unclear	63.5/29-91	colorectal	TMNⅠ:61;Ⅱ:80	61	0.5mg/dl	CRP	C-reactive protein	unclear	1.88	1.09	3.16	d	0.631272	0.0737308
63	P38	Nielsen et al. (2000)	275	319	median 70/33-89	colorectal	Dukes'A:57; B:223; C:176; D:138	81.6	unclear	CRP	C-reactive protein	unclear	1.9	1.6	2.4	d	0.641854	0.0106992
64	P39	Nozoe et al. (2008)	47	69	37-91	colorectal	Dukes'A:27; B:39; C:37; D:13	unclear	5mg/l	CRP	C-reactive protein	OS 28.8 (5-years)	10.75	2.724	43.48	i	2.37491	0.040404
65	P40	Giaginis et al. (2009)	unclear	unclear	66.47/33-85	colon	unclear	20	260.23ng/ml	TIMP-1	tissue inhibitor of metalloproteinase 1	unclear	2.439	1.195	4.976	i	0.891588	0.132427
66	P13	Birgisson et al. (2010)	unclear	unclear	median 73/34-94	colon:216; rectum:106	TNM Ⅰ:44; Ⅱ:134; Ⅲ:94; Ⅳ:46; unclear:4	78	156ng/ml	TIMP-1	tissue inhibitor of metalloproteinase 1	OS 46%	2.1	1.6	2.7	d	0.741937	0.017818
67	P13	Birgisson et al. (2010)	unclear	unclear	median 73/34-94	colon:216; rectum:106	TNM Ⅰ:44; Ⅱ:134; Ⅲ:94; Ⅳ:46; unclear:4	78	156ng/ml	TIMP-1	tissue inhibitor of metalloproteinase 1	DFS	2	1.5	2.6	d	0.693147	0.0196898
68	P41	Holten-Andersen et al. (2006)	118	162	median 68/36-90	colorectal	Dukes'A:44; B:131; C:105	93.6	113ng/ml	TIMP-1	tissue inhibitor of metalloproteinase 1	OS 51.7%	2.8	1.8	4.3	d	1.02962	0.0493525
69	P42	Cintin et al. (1999)	159	444	median 69/33-91	colon: 355; rectal:250	Dukes'A:58; B:223; C:175; D:147	61	247μg/l	YKL-40	cartilage glycoprotein-39	OS 43.6%	1.7	1.3	2.1	d	0.530628	0.0149676
70	P43	Cintin et al. (2002)	unclear	unclear	median 68/37-90	colon:197;rectum:127	Dukes'A:47; B：148; C:119; D:10	82	160μg/ml	YKL-40	cartilage glycoprotein-39	OS 55%	3.4	1.5	7.9	d	1.22378	0.179635
71	P43	Cintin et al. (2002)	unclear	unclear	median 68/37-90	colon:197;rectum:127	Dukes'A:47; B：148; C:119; D:10	82	160μg/ml	YKL-40	cartilage glycoprotein-39	DFS	2.5	0.6	10.6	d	0.916291	0.53668
72	P2	Martinez-Fernandez et al. (2009)	88	87	median 71/31-90	colorectal	pT1:27; pT2: 20; pT3: 88; pT4: 38; pN0: 108; pN1: 42; pN2:23	45	4.3ng/ml	MMP-7	matrix metalloproteinase 7	DFS 64.5% (4-years)	1.125	1.1	1.15	i	0.117783	0.000130699
73	P2	Martinez-Fernandez et al. (2009)	88	87	median 71/31-90	colorectal	pT1:27; pT2: 20; pT3: 88; pT4: 38; pN0: 108; pN1: 42; pN2:23	45	4.3ng/ml	MMP-7	matrix metalloproteinase 7	OS 74.6% (4-years)	1.164	1.088	1.245	i	0.151862	0.00118246
74	P14	Maurel et al. (2007)	unclear	unclear	median 66/33-82	colorectal	unclear	17.8	7.7ng/ml	MMP-7	matrix metalloproteinase 7	OS 23%(20 months)	1.028	1.017	1.04	i	0.0276152	3.25482e-05
75	P8	Hogdall et al. (2002)	unclear	unclear	median 69/33–90	colorectal	Ducks'A:55; B:217; C:163; D:132	81.6	unclear	PAI-1	plasminogen activator inhibitor type-1	unclear	0.9	0.74	1.1	d	-0.105361	0.0102269
76	P30	Herszenyi et al. (2008)	50	6	65.4±12.8	colorectal	Dukes'A:7; B：12; C：23; D：14	86	18.9ng/ml	PAI-1	plasminogen activator inhibitor type-1	OS 37.5% (3.75-years)	2.22	1.21	4.06	d	0.797507	0.0953714
77	P38	Nielsen et al. (2000)	298	296	median 70/33-89	colorectal	Dukes'A:57; B:223; C:176; D:138	81.6	35.8ng/ml	PAI-1	plasminogen activator inhibitor type-1	unclear	1.3	1	1.6	d	0.262364	0.0143763
78	P4	Lomholt et al. (2010)	114	370	unclear	colorectal	Dukes'A:15; B:22; C:18; D:12	94.8	20.2fmol/ml	suPAR	soluble urokinase plasminogen activator receptor	unclear	2.04	1.6	2.59	d	0.71295	0.0150978
79	P4	Lomholt et al. (2010)	unclear	unclear	unclear	colorectal	Dukes'A:15; B:22; C:18; D:12	94.8	46.6fmol/ml	suPAR	soluble urokinase plasminogen activator receptor	unclear	1.86	1.55	2.22	d	0.620576	0.0083993
80	P8	Hogdall et al. (2002)	unclear	unclear	median 69/33–90	colorectal	Ducks'A:55; B:217; C:163; D:132	81.6	unclear	suPAR	soluble urokinase plasminogen activator receptor	unclear	1.65	1.18	2.31	d	0.500775	0.0293655
81	P1	Webb et al. (1995)	33	175	all	colorectal	all	7	4IU/l	hCGB	human chorionic gonadotrophin beta	OS	11.7	4.5	30	d	2.45959	0.234225
82	P15	Louhimo et al. (2002)	33	171	median 66.6/22.7–92.5	colorectal	Dukes'A:31; B:70; C:49;D:54	55.92	2pmol/l	hCGB	human chorionic gonadotrophin beta	OS 55%（5-years ）	1.28	1.09	1.5	d	0.24686	0.00663449
83	P3	Gaber et al. (2010)	165	159	all	colorectal	stage I-IV	72	15.59μg/l	s-TATI	tumor associated trypsin inhibitor	DFS	2	1.4	2.84	d	0.693147	0.0325604
84	P3	Gaber et al. (2010)	124	146	all	colorectal	stage I-IV	72	15.59μg/l	s-TATI	tumor associated trypsin inhibitor	OS	2.4	1.74	3.33	d	0.875469	0.0274189
85	P21	Paganuzzi et al. (2003)	39	43	66.8±8.1	colorectal	Dukes'B:30; C:52	34.8	0.9	sLex R	sialyl lewisx (CD15s)	OS 59% (5-years)	0.42	0.2	0.85	d	-0.867501	0.136249
86	P21	Paganuzzi et al. (2003)	39	43	66.8±8.1	colorectal	Dukes'B:30; C:52	34.8	0.9	sLex R	sialyl lewisx (CD15s)	OS 59% (5-years)	0.42	0.21	0.84	d	-0.867501	0.12507
87	P44	Brown et al. (2003)	71	153	66.6/32-93	colorectal	Dukes'A: 27; B:83; C:78; D:38	unclear	1150pg/ml	MIC-1	macrophage inhibitory cytokine-1	DFS	1.6	0.9	2.9	d	0.470004	0.0890981
88	P44	Brown et al. (2003)	71	153	66.6/32-93	colorectal	Dukes'A: 27; B:83; C:78; D:38	unclear	1150pg/ml	MIC-1	macrophage inhibitory cytokine-1	OS	2.1	1.1	4	d	0.741937	0.108464
89	P45	Kocsis et al. (2010)	unclear	unclear	65.6±10.1	colorectal	unclear	33	1.65pg/ml	HSP70	heat shock proteins	unclear	1.88	1.2	2.96	d	0.631272	0.0530508
90	P45	Kocsis et al. (2010)	unclear	unclear	65.6±10.1	colorectal	unclear	33	1.65pg/ml	HSP70	heat shock proteins	unclear	2.17	1.13	3.99	d	0.774727	0.103578
91	P12	Galizia et al. (2002)	unclear	unclear	65.4/30-83	colon	Ducks'A:10; B:8; C:12; D:0	mean 22.2±6.6	10.5U/ml	CA 125	carbohydrate antigen 125	DFS	3.24	0.693533	15.1364	d	1.17557	0.618597
92	P1	Webb et al. (1995)	81	69	all	colorectal	all	7	35U/ml	CA 125	carbohydrate antigen 125	OS	1.5	2.3	1	d	0.405465	0.0451481
93	P15	Louhimo et al. (2002)	73	131	median 66.6/22.7–92.5	colorectal	Ducks'A:31; B:70; C:49; D:54	55.92	20KU/l	CA 242	carbohydrate antigen 242	OS 55%（5-years ）	3.37338	2.17135	5.24082	i	1.21592	0.0505268
94	P46	Carpelan-Holmstrom et al. (1996)	100	159	males:69/25-89;females:70/36-88	colon:152; rectal:107	Ducks'A:39; B:98; C:56; D:58	Dukes A: 69.6; B: 61.2; C: 30; D: 7.68. colon: 51.6; rectal: 49.2	20U/ml	CA 242	carbohydrate antigen 242	OS 50.5%(4-years)	3	2.1	4.7	d	1.09861	0.0422386
95	P5	Zheng et al. (2001)	24	62	56.1/26-81	colorectal	Ducks'A:8; B:53; C:33; D:13	unclear	5KU/l	CA 72-4	carbohydrate antigen 72-4	DFS 45.8%(3-years)	1.63986	0.342477	7.85199	i	0.494608	0.638521
96	P15	Louhimo et al. (2002)	55	149	median 66.6/22.7–92.5	colorectal	Ducks'A:31; B:70; C:49; D:54	55.92	6KU/l	CA 72-4	carbohydrate antigen 72-4	OS 55%（5-years ）	1.21	1.07	1.38	d	0.19062	0.00421272
97	P20	Tahara et al. (2010)	25	50	median 68.6	colorectal	unclear	unclear	unclear	MMP-1	matrix-metalloproteinase-1	DFS	2.02458	0.75692	5.41528	i	0.705363	0.251983
98	P20	Tahara et al. (2010)	25	50	median 68.6	colorectal	unclear	unclear	unclear	MMP-1	matrix-metalloproteinase-1	OS	5.59852	1.17649	26.6415	i	1.7225	0.633484
99	P37	Crozier et al. (2007)	155	16	all	colon:102; rectal:78	T1:7; T2:28; T3: 102; T4: 43;N0: 100; N1: 62; N2: 18; TNM I: 23; II: 77; III:80	40	35g/l	Albumin	albumin	OS	1.88	0.85	4.17	d	0.631272	0.164617
100	P14	Maurel et al. (2007)	unclear	unclear	median 66/33-82	colorectal	unclear	17.8	290UI/l	ALP	alkaline phosphatase	OS 23%(20 months)	0.06	0.003	0.087	i	-2.81341	0.737915
101	P32	Volkova et al. (2011)	unclear	unclear	median 73/31-91	colorectal cancer	AJCC I:69; II:144; Ⅲ:116; Ⅳ:14	unclear	unclear	Ang-2	angiopoietin-2	OS 73.5%（10-years）	1.27	1.13	1.42	d	0.239017	0.00339614
102	P12	Galizia et al. (2002)	unclear	unclear	65.4/30-83	colon	Ducks'A:10; B:8; C:12; D:0	mean 22.2±6.6	7.9U/ml	CA 50	cancer antigen 50	DFS	1.061	0.135687	8.29648	i	0.0592119	1.10106
103	P12	Galizia et al. (2002)	15	15	65.4/30-83	colon	Ducks'A:10; B:8; C:12; D:0	mean 22.2±6.6	15pg/ml	IL10	interleukin-10	DFS	6.793	1.0815	42.6676	i	1.91589	0.878983
104	P12	Galizia et al. (2002)	15	15	65.4/30-83	colon	Ducks'A:10; B:8; C:12; D:0	mean 22.2±6.6	8.4pg/ml	IL6	interleukin-6	DFS	2.946	0.583329	14.8783	i	1.08045	0.682717
105	P12	Galizia et al. (2002)	unclear	unclear	65.4/30-83	colon	Ducks'A:10; B:8; C:12; D:0	mean 22.2±6.6	57.2U/l	TPA	tissue polypeptide antigen	DFS	1.804	0.341757	9.5226	i	0.590006	0.720499
106	P27	Toiyama et al. (2009)	67	117	64/27-86	colorectal	UICC I:20; II:75; III:60; IV:29	65	0.371ng/ml	HGF	hepatocyte growth factor	unclear	4.7	2.72	8.08	d	1.54756	0.0771451
107	P47	Toiyama et al. (2008)	37	64	66/37-86	colorectal	TMN stage I：27;Ⅱ:7;Ⅲ:28;Ⅳ:29	66	402μg/ml	IAP	immunosuppressive acidic protein	OS 56.8% (5-years)	1.003	1.001	1.004	i	0.00299551	5.82798e-07
108	P30	Herszenyi et al. (2008)	46	10	65.4±12.8	colorectal	Ducks'A:7; B:12; C:23; D:14	86	4.6ng/ml	CATB	cathepsin B	OS 37.5% (3.75-years)	2.09	1.02	4.06	d	0.737164	0.124185
109	P30	Herszenyi et al. (2008)	23	33	65.4±12.8	colorectal	Ducks'A:7; B:12; C:23; D:14	86	1.12ng/ml	CATL	cathepsin L	OS 37.5% (3.75-years)	1.17	0.6	2.29	d	0.157004	0.116748
110	P48	Saito et al. (2005)	183	22	62/28-91	colorectal	Ducks'A:49; B:37; C:57; D:22	unclear	350ng/ml	Laminin	laminin	unclear	2.095	1.179	3.722	i	0.739554	0.0860069
111	P14	Maurel et al. (2007)	unclear	unclear	median 66/33-82	colorectal	unclear	17.8	450UI/l	LDH	lactate dehydrogenase	OS 23%(20 months)	0.012	0.004	0.02	d	-4.42285	0.168575
112	P49	Ausch et al. (2009)	7	24	unclear	colon	UICC stage I:13;Ⅱ:3;Ⅲ:6; Ⅳ 5	36	110U/l	M30	caspase-cleaved cytokeratin 18 fragment	unclear	8.3	1.48351	46.4373	i	2.11626	0.771779
113	P25	Nasif et al. (2006)	27	23	47.74/28-73	colorectal	Ducks'A: 5; B: 19; C: 26	unclear	unclear	p53	tumor protein p53	OS 36%(2-years)	4.3808	1.5165	12.6554	i	1.47723	0.292957
114	P24	Wei et al. (2009)	unclear	unclear	median 67/26-88	colon:57; rectum:29	TNM I:9; II:30; III：32; IV:15	36	20.6pg/ml	PIGF	placenta growth factor	unclear	3.2	1.01	10.1	d	1.16315	0.345045
115	P24	Wei et al. (2009)	unclear	unclear	median 67/26-88	colon:57; rectum:29	TNM I:9; II:30; III：32; IV:15	36	75.4pg/ml	sFlt-1	soluble secreted form of Flt-1	unclear	1.47	0.44	4.95	d	0.385262	0.381247
116	P28	Toiyama et al. (2008)	66	72	64.5	rectum:56;colon:82	TMN stage Ⅰ:32;II: 37;Ⅲ: 40;Ⅳ:29	mean 50.9±26.3	128.5ng/ml	sICAM-1	soluble intercellular adhesion molecule-1	unclear	3.778	2.091	6.24	i	1.32919	0.0777952
117	P11	Ferroni et al. (2004)	26	121	all	colorectal	Ducks'A:15; B：72; C：39; D:21	49.5	75ng/ml	sP-selectin	sP-selectin	DFS 63%	2.22	1.14	4.32	i	0.797507	0.115505
118	P22	Okugawa et al. (2009)	unclear	unclear	67/37-86	colorectal	UICC I:41; II: 41;III:45;IV:34	61.6	788.7ng/ml	sVCAM1	vascular cell adhesion molecule 1	OS	3.705	1.895	7.244	i	1.30968	0.117023
119	P8	Hogdall et al. (2002)	138	429	median 69/33–90	colorectal	Ducks'A:55; B:217; C:163; D:132	81.6	7.5mg/l	tetranectin	tetranectin	OS 40%	0.5	0.4	0.7	d	-0.693147	0.0203809
120	P40	Giaginis et al. (2009)	unclear	unclear	66.47/33-85	colon	unclear	20	75.45ng/ml	TIMP-2	tissue inhibitors of metalloproteinases 2	unclear	1.735	0.829	3.63	i	0.551007	0.141928
Note: reference IDs to these studies are prefaced by a ‘P’ and listed in Appendix 5 in Materials S1. No of Patients (+) or (-) means the number of patients with positive or negative serological test result defined by the level of the colorectal cancer marker. OS: overall survival; DFS: disease-free survival. In Data acquisition(direct/indirect) column, ‘d’ means that the three core values, Hazard…
